# Supplementary material for: Direct next-generation sequencing of virus-human mixed samples without pretreatment is favorable to recover virus genome
Source: Biol Direct. 2016 Jan 12;11:3. doi: 10.1186/s13062-016-0105-x (PMC4710016; doi:10.1186/s13062-016-0105-x)
Supplement: Additional file 2: — Flu and Mycoplasma reference genome datasets. (XLSX 8840 kb) [file 13062_2016_105_MOESM2_ESM.xlsx]

## Sheet: Flu genomes
Flu Reference Genome Dataset
Accession number	Mycoplasma strain	Genome size (bp)	Data Resouce
CY134557.1	A/Boston/DOA46/2011(H1N1))_NS	862	NCBI Nucleotide database
CY147791.1	A/Mexico/24038/2009(H1N1))_NS	862	NCBI Nucleotide database
CY147879.1	A/Mexico/24051/2009(H1N1))_NS	862	NCBI Nucleotide database
CY147863.1	A/Mexico/24049/2009(H1N1))_NS	862	NCBI Nucleotide database
CY147711.1	A/Mexico/24022/2009(H1N1))_NS	862	NCBI Nucleotide database
AB745227.1	A/Tottori/ST408/2009(H1N1))_HA	1746	NCBI Nucleotide database
CY147719.1	A/Mexico/24024/2009(H1N1))_NS	861	NCBI Nucleotide database
KJ943512.1	A/Santiago/p20d5/2011(H1N1))_NS	861	NCBI Nucleotide database
CY167368.1	A/Tennessee/F1066c65/2010(H1N1))_NS	861	NCBI Nucleotide database
CY128391.1	A/Viet_Nam/11032010/2009(H1N1))_NS	861	NCBI Nucleotide database
CY147847.1	A/Mexico/24047/2009(H1N1))_NS	861	NCBI Nucleotide database
CY128359.1	A/Viet_Nam/15032003/2009(H1N1))_NS	861	NCBI Nucleotide database
CY158789.1	A/swine/Mexico/SG1443/2010(H1N1))_NS	861	NCBI Nucleotide database
CY148119.1	A/Netherlands/602/2009(H1N1))_NS	861	NCBI Nucleotide database
AB586847.1	A/pheasant/Hong_Kong/SSP44/2002(H6N1))_NS	853	NCBI Nucleotide database
AB586871.1	A/chukkar/Hong_Kong/SF126/2003(H6N1))_NS	853	NCBI Nucleotide database
HQ165790.1	A/Nairobi/59/2009(H1N1))_NS	890	NCBI Nucleotide database
KF772951.1	A/wild_bird/Chile/1805/2008(H5N9))_MP	1016	NCBI Nucleotide database
GQ402191.1	A/Mexico/InDRE13547/2009(H1N1))_HA	1744	NCBI Nucleotide database
CY091601.1	A/Saint-Petersburg/RII45/2011(H1N1))_HA	1745	NCBI Nucleotide database
AB745251.1	A/Tottori/ST479/2010(H1N1))_HA	1745	NCBI Nucleotide database
AB745256.1	A/Tottori/ST487/2010(H1N1))_HA	1745	NCBI Nucleotide database
AB745151.1	A/Tottori/ST276/2009(H1N1))_HA	1745	NCBI Nucleotide database
AB745258.1	A/Tottori/ST490/2010(H1N1))_HA	1745	NCBI Nucleotide database
AB745239.1	A/Tottori/ST431/2009(H1N1))_HA	1745	NCBI Nucleotide database
AB745229.1	A/Tottori/ST410/2009(H1N1))_HA	1745	NCBI Nucleotide database
AB745242.1	A/Tottori/ST444/2009(H1N1))_HA	1745	NCBI Nucleotide database
AB745240.1	A/Tottori/ST438/2009(H1N1))_HA	1745	NCBI Nucleotide database
AB745388.1	A/Tottori/YK009/2011(H1N1))_HA	1745	NCBI Nucleotide database
JQ693492.1	A/Czech_Republic/112/2011(H1N1))_HA	1746	NCBI Nucleotide database
CY089872.1	A/Wisconsin/629-D02275/2009(H1N1))_HA	1734	NCBI Nucleotide database
CY101330.1	A/shorebird/Delaware_Bay/477/2005(H3N8))_HA	1660	NCBI Nucleotide database
KJ943212.1	A/Santiago/p21d3/2011(H1N1))_NS	860	NCBI Nucleotide database
CY167344.1	A/Tennessee/F1057c56/2010(H1N1))_NS	860	NCBI Nucleotide database
CY176710.1	A/Minneapolis/INS3_675/2012(H1N1))_NS	860	NCBI Nucleotide database
GQ396527.1	A/Madrid/GP523/2009(H1N1))_NS	852	NCBI Nucleotide database
CY147615.1	A/Mexico/24007/2009(H1N1))_NS	860	NCBI Nucleotide database
GQ396524.1	A/Galicia/GP224/2009(H1N1))_NS	852	NCBI Nucleotide database
GQ396516.1	A/Murcia/GP78/2009(H1N1))_NS	853	NCBI Nucleotide database
CY184730.1	A/California/7-KSU_RG01/2009(H1N1))_NS	860	NCBI Nucleotide database
GQ396593.1	A/Andalucia/GP251/2009(H1N1))_NS	853	NCBI Nucleotide database
GQ396533.1	A/CastillaLaMancha/GP369/2009(H1N1))_NS	853	NCBI Nucleotide database
GQ396554.1	A/Baleares/GP500/2009(H1N1))_NS	853	NCBI Nucleotide database
CY087012.1	A/New_York/3565/2009(H1N1))_NS	872	NCBI Nucleotide database
KC876525.1	A/swine/Argentina/CIP051-A207/2012(H1N1))_NS	857	NCBI Nucleotide database
CY158773.1	A/swine/Manitoba/SG1438/2011(H3N2))_NS	860	NCBI Nucleotide database
EU050320.1	A/chukkar/Shantou/3322/2004(H6N1))_NS	852	NCBI Nucleotide database
EU050272.1	A/chicken/Shantou/2197/2001(H6N2))_NS	855	NCBI Nucleotide database
EU050337.1	A/quail/Shantou/7103/2004(H6N1))_NS	855	NCBI Nucleotide database
EU050335.1	A/quail/Shantou/6806/2004(H6N1))_NS	858	NCBI Nucleotide database
EU050276.1	A/quail/Shantou/4770/2001(H6N2))_NS	855	NCBI Nucleotide database
EU050313.1	A/chukkar/Shantou/2478/2004(H6N1))_NS	852	NCBI Nucleotide database
EU050282.1	A/quail/Shantou/1039/2002(H6N2))_NS	855	NCBI Nucleotide database
EU050294.1	A/chukkar/Shantou/3809/2003(H6N1))_NS	855	NCBI Nucleotide database
EU050296.1	A/chukkar/Shantou/3978/2003(H6N1))_NS	855	NCBI Nucleotide database
AB586855.1	A/guinea_fowl/Hong_Kong/SSP99/2002(H6N2))_NS	852	NCBI Nucleotide database
EU050304.1	A/chukkar/Shantou/795/2004(H6N1))_NS	855	NCBI Nucleotide database
EU050305.1	A/quail/Shantou/815/2004(H6N1))_NS	855	NCBI Nucleotide database
EU050333.1	A/guinea_fowl/Shantou/6302/2004(H6N1))_NS	855	NCBI Nucleotide database
EU050317.1	A/pheasant/Shantou/2798/2004(H6N1))_NS	852	NCBI Nucleotide database
EU050328.1	A/quail/Shantou/5136/2004(H6N1))_NS	858	NCBI Nucleotide database
EU050300.1	A/partridge/Shantou/35/2004(H6N1))_NS	852	NCBI Nucleotide database
EU050316.1	A/quail/Shantou/2766/2004(H6N1))_NS	852	NCBI Nucleotide database
EU050312.1	A/guinea_fowl/Shantou/2418/2004(H6N2))_NS	855	NCBI Nucleotide database
EU050308.1	A/chukkar/Shantou/1550/2004(H6N1))_NS	855	NCBI Nucleotide database
EU050302.1	A/turkey/Shantou/135/2004(H6N1))_NS	855	NCBI Nucleotide database
EU050295.1	A/quail/Shantou/3958/2003(H6N1))_NS	855	NCBI Nucleotide database
EU050326.1	A/partridge/Shantou/4650/2004(H6N1))_NS	858	NCBI Nucleotide database
EU050321.1	A/guinea_fowl/Shantou/3431/2004(H6N1))_NS	852	NCBI Nucleotide database
EU050329.1	A/chukkar/Shantou/5651/2004(H6N1))_NS	855	NCBI Nucleotide database
EU050334.1	A/quail/Shantou/6651/2004(H6N1))_NS	858	NCBI Nucleotide database
EU050318.1	A/chukkar/Shantou/3182/2004(H6N1))_NS	819	NCBI Nucleotide database
EU050324.1	A/chukkar/Shantou/4536/2004(H6N1))_NS	849	NCBI Nucleotide database
EU050314.1	A/quail/Shantou/2614/2004(H6N1))_NS	852	NCBI Nucleotide database
EU050303.1	A/turkey/Shantou/752/2004(H6N1))_NS	855	NCBI Nucleotide database
EU050330.1	A/guinea_fowl/Shantou/6042/2004(H6N1))_NS	855	NCBI Nucleotide database
EU050332.1	A/chukkar/Shantou/6282/2004(H6N1))_NS	855	NCBI Nucleotide database
EU050338.1	A/guinea_fowl/Shantou/7211/2004(H6N1))_NS	855	NCBI Nucleotide database
EU050322.1	A/chukkar/Shantou/3574/2004(H6N1))_NS	849	NCBI Nucleotide database
EU050341.1	A/quail/Shantou/8002/2004(H6N1))_NS	855	NCBI Nucleotide database
EU050289.1	A/quail/Shantou/1770/2003(H6N1))_NS	855	NCBI Nucleotide database
EU050298.1	A/quail/Shantou/4443/2003(H6N1))_NS	855	NCBI Nucleotide database
EU050290.1	A/quail/Shantou/2602/2003(H6N1))_NS	855	NCBI Nucleotide database
EU050297.1	A/chukkar/Shantou/4360/2003(H6N1))_NS	855	NCBI Nucleotide database
EU050291.1	A/chukkar/Shantou/2888/2003(H6N1))_NS	855	NCBI Nucleotide database
EU050339.1	A/pheasant/Shantou/7503/2004(H6N2))_NS	855	NCBI Nucleotide database
EU050301.1	A/chukkar/Shantou/121/2004(H6N1))_NS	852	NCBI Nucleotide database
EU050292.1	A/quail/Shantou/3212/2003(H6N1))_NS	855	NCBI Nucleotide database
EU050293.1	A/quail/Shantou/3692/2003(H6N1))_NS	855	NCBI Nucleotide database
EU050288.1	A/quail/Shantou/1218/2003(H6N1))_NS	855	NCBI Nucleotide database
JX307146.1	A/duck/Thailand/CU-LM7284C/2010(H7N6))_NS	856	NCBI Nucleotide database
CY085938.1	A/swine/Hong_Kong/245/2009(H1N1))_NS	858	NCBI Nucleotide database
CY085890.1	A/swine/Hong_Kong/1780/2008(H1N1))_NS	854	NCBI Nucleotide database
CY085858.1	A/swine/Hong_Kong/676/2008(H1N1))_NS	856	NCBI Nucleotide database
GQ161138.1	A/swine/Bakum/IDT1769/2003(H3N2))_NS	847	NCBI Nucleotide database
JX908531.1	A/swine/Spain/33/2009(H1N1))_NS	833	NCBI Nucleotide database
JX908573.1	A/swine/Spain/11/2009(H1N1))_NS	824	NCBI Nucleotide database
JX908603.1	A/swine/Spain/32/2009(H1N1))_NS	833	NCBI Nucleotide database
JX908597.1	A/swine/Spain/19/2009(H1N1))_NS	833	NCBI Nucleotide database
JX908621.1	A/swine/Spain/35/2009(H1N1))_NS	833	NCBI Nucleotide database
CY141632.1	A/mallard/Interior_Alaska/10BM07575R0/2010(H7N3))_NS	853	NCBI Nucleotide database
EU050309.1	A/partridge/Shantou/1913/2004(H6N2))_NS	855	NCBI Nucleotide database
JN222385.1	A/canine/Guangxi/1/2011(H9N2))_NS	663	NCBI Nucleotide database
JQ228394.1	A/equine/Guangxi/3/2011(H9N2))_NS	849	NCBI Nucleotide database
JX081042.1	A/northern_pintail/Alaska/44500-126/2009(H4N6))_NS	856	NCBI Nucleotide database
AY633272.1	A/mallard/Alberta/30/98_(H4N6))_NS	772	NCBI Nucleotide database
CY138870.1	A/American_black_duck/New_Brunswick/00454/2010(H3N8))_NS	853	NCBI Nucleotide database
CY138676.1	A/American_black_duck/New_Brunswick/00328/2010(H1N1))_NS	853	NCBI Nucleotide database
CY094449.1	A/green-winged_teal/California/8326/2008(H1N2))_NS	853	NCBI Nucleotide database
CY125270.1	A/blue-winged_teal/Nova_Scotia/03971/2009(H3N8))_NS	853	NCBI Nucleotide database
EU871888.1	A/mallard/MN/269/1999(H4N6))_NS	860	NCBI Nucleotide database
AB586831.1	A/quail/Hong_Kong/YU404/2002(H6N1))_NS	852	NCBI Nucleotide database
CY138049.1	A/American_black_duck/New_Brunswick/00464/2010(H4N6))_NS	853	NCBI Nucleotide database
CY139036.1	A/American_black_duck/New_Brunswick/00499/2010(H4N6))_NS	853	NCBI Nucleotide database
CY138157.1	A/snow_goose/Nunavet/03438/2010(H3N8))_NS	853	NCBI Nucleotide database
CY138340.1	A/blue-winged_teal/New_Brunswick/00538/2010(H3N8))_NS	853	NCBI Nucleotide database
CY138961.1	A/American_black_duck/New_Brunswick/00484/2010(H3N8))_NS	853	NCBI Nucleotide database
CY138057.1	A/American_black_duck/New_Brunswick/00473/2010(H4N6))_NS	853	NCBI Nucleotide database
CY138069.1	A/American_black_duck/New_Brunswick/00525/2010(H3N8))_NS	853	NCBI Nucleotide database
CY127859.1	A/shorebird/Delaware_Bay/231/2009(H6N1))_NS	853	NCBI Nucleotide database
CY127843.1	A/shorebird/Delaware_Bay/181/2009(H6N8))_NS	853	NCBI Nucleotide database
CY125289.1	A/blue-winged_teal/Prince_Edward_Island/03927/2009(H3N8))_NS	853	NCBI Nucleotide database
CY133969.1	A/mallard/California/2532V/2011(H4N6))_NS	853	NCBI Nucleotide database
CY134259.1	A/mallard/California/2590V/2011(H4N6))_NS	853	NCBI Nucleotide database
CY134202.1	A/mallard/California/2576V/2011(H3N8))_NS	853	NCBI Nucleotide database
CY134227.1	A/mallard/California/2584P/2011(H4N9))_NS	853	NCBI Nucleotide database
CY129066.1	A/American_black_duck/New_Brunswick/02650/2007(H3N2))_NS	853	NCBI Nucleotide database
CY129330.1	A/American_black_duck/New_Brunswick/04388/2007(H7N3))_NS	853	NCBI Nucleotide database
CY128718.1	A/American_black_duck/New_Brunswick/02493/2007(H7N3))_NS	853	NCBI Nucleotide database
CY120575.1	A/mallard/California/1492/2010(H6N4))_NS	853	NCBI Nucleotide database
CY093746.1	A/northern_shoveler/California/8855/2008(H5N2))_NS	853	NCBI Nucleotide database
JX081039.1	A/lesser_snow_goose/Alaska/44065-144/2006(H2N3))_NS	855	NCBI Nucleotide database
CY186619.1	A/mallard/Wisconsin/12OS2425/2012(H6N1))_NS	853	NCBI Nucleotide database
CY186760.1	A/blue-winged_teal/Missouri/12OS2519/2012(H4N8))_NS	853	NCBI Nucleotide database
CY127917.1	A/Canada_goose/Delaware_Bay/34/2010(H6N1))_NS	853	NCBI Nucleotide database
CY122003.1	A/mallard/Netherlands/13/2001(H2N9))_NS	860	NCBI Nucleotide database
CY122248.1	A/mallard/Netherlands/11/1999(H2N9))_NS	860	NCBI Nucleotide database
CY121963.1	A/white_fronted_goose/Netherlands/22/1999(H2N2))_NS	860	NCBI Nucleotide database
CY094337.1	A/northern_shoveler/California/9781/2008(H1N3))_NS	853	NCBI Nucleotide database
CY140840.1	A/blue-winged_Teal/Texas/AI09-3464/2009(H4N8))_NS	853	NCBI Nucleotide database
KF715201.1	A/ruddy_shelduck/Mongolia/911T2/2009(H5N1))_NS	844	NCBI Nucleotide database
AY651554.1	A/Viet_Nam/3046/2004(H5N1))_NS	837	NCBI Nucleotide database
FJ534578.1	A/duck/Viet_Nam/41ST/2008(H5N1))_NS	858	NCBI Nucleotide database
AY651583.1	A/Dk/HN/5806/2003(H5N1))_NS	837	NCBI Nucleotide database
KC871456.1	A/herring_gull/Mongolia/833T2/2009(H5N1))_NS	838	NCBI Nucleotide database
EF112392.1	A/open-billed_stork/Nakhonsawan/BBA0627May/05(H5N1))_NS	843	NCBI Nucleotide database
EF112390.1	A/open-billed_stork/Nakhonsawan/BBD3516M/05(H5N1))_NS	843	NCBI Nucleotide database
AB760275.1	A/hooded_crane/Kagoshima/4612J004/2010(H5N1))_NA	838	NCBI Nucleotide database
FJ517263.1	A/shorebird/DE/1346/2001(H5N7))_NS	860	NCBI Nucleotide database
GU050721.2	A/ruddy_turnstone/Delaware/499/2003(H5N2))_NS	860	NCBI Nucleotide database
AF457708.1	A/chicken/California/139/01(H6N2))_NS	853	NCBI Nucleotide database
EU743580.1	A/mallard/MD/02-184/2002(H1N1))_NS	859	NCBI Nucleotide database
CY141698.1	A/northern_pintail/Interior_Alaska/10BM08705R0/2010(H7N3))_NS	853	NCBI Nucleotide database
CY081582.1	A/Beijing/3872/2010(H1N1))_NS	850	NCBI Nucleotide database
DQ787799.1	A/teal/Primorie/3628/02(H9N2))_NS	836	NCBI Nucleotide database
CY085005.1	A/swine/Hong_Kong/574/1993(H1N1))_NS	885	NCBI Nucleotide database
CY084944.1	A/swine/Hong_Kong/97/1979(H1N1))_PA	2221	NCBI Nucleotide database
CY084589.1	A/swine/Hong_Kong/38/1977(H1N1))_NS	890	NCBI Nucleotide database
CY084936.1	A/swine/Hong_Kong/96/1979(H1N1))_PA	2220	NCBI Nucleotide database
CY017725.1	A/pintail/Ohio/25/1999(H1N1))_HA	1750	NCBI Nucleotide database
JX309178.1	A/Singapore/GP643/2010(H1N1))_HA	1749	NCBI Nucleotide database
JX309623.1	A/Singapore/GP3395/2010(H1N1))_HA	1715	NCBI Nucleotide database
CY124503.1	A/Singapore/CGH01/2011(H1N1))_HA	1730	NCBI Nucleotide database
AB916645.1	A/duck/Vietnam/LBM446/2013(H3N2))_NA	1430	NCBI Nucleotide database
AB775616.1	A/duck/Vietnam/OIE-3061/2012(H6N2))_NA	1401	NCBI Nucleotide database
AB753210.1	A/Japanese_Quail/Vietnam/7/2009(H9N2))_NA	1430	NCBI Nucleotide database
AB727568.1	A/chicken/Vietnam/OIE-0056/2012(H9N2))_NA	1431	NCBI Nucleotide database
CY094863.1	A/Pacific_black_duck/Western_Australia/2741/1979(H6N1))_HA	1712	NCBI Nucleotide database
CY138472.1	A/blue-winged_teal/Prince_Edward_Island/00849/2010(H6N1))_HA	1718	NCBI Nucleotide database
CY094565.1	A/mallard/California/6695/2009(H6N1))_HA	1718	NCBI Nucleotide database
CY140220.1	A/mallard/Minnesota/SG-00927/2008(H6N1))_HA	1718	NCBI Nucleotide database
CY094525.1	A/northern_pintail/California/8470/2008(H6N1))_HA	1718	NCBI Nucleotide database
CY093838.1	A/American_wigeon/California/8670/2008(H6N1))_HA	1718	NCBI Nucleotide database
CY159233.1	A/swine/Minnesota/00401/2004(H1N1))_HA	1746	NCBI Nucleotide database
AB745248.1	A/Tottori/ST472/2010(H1N1))_HA	1744	NCBI Nucleotide database
AB745246.1	A/Tottori/ST462/2010(H1N1))_HA	1744	NCBI Nucleotide database
AB745198.1	A/Tottori/ST339/2009(H1N1))_HA	1744	NCBI Nucleotide database
HM569740.1	A/Orenburg/IIV-13/2010(H1N1))_HA	1744	NCBI Nucleotide database
HM124383.1	A/Orenburg/IIV-13/2010(H1N1))_HA	1744	NCBI Nucleotide database
KF667921.1	A/Singapore/506T/2009(H1N1))_HA	1729	NCBI Nucleotide database
KF667896.1	A/Singapore/418W/2009(H1N1))_HA	1719	NCBI Nucleotide database
CY080589.1	A/Tunisia/197/2011(H1N1))_HA	1743	NCBI Nucleotide database
GQ465679.1	A/Canada-AB/RV1644/2009(H1N1))_HA	1743	NCBI Nucleotide database
HM104477.1	A/Yaroslavl/IIV-198/2009(H1N1))_HA	1744	NCBI Nucleotide database
CY129573.1	A/Kowloon/INS628/2011(H1N1))_HA	1750	NCBI Nucleotide database
AB745406.1	A/Tottori/YK051/2011(H1N1))_HA	1744	NCBI Nucleotide database
KJ880878.1	A/Czech_Republic/204/2013(H1N1))_HA	1743	NCBI Nucleotide database
KJ561730.1	A/Czech_Republic/190/2013(H1N1))_HA	1743	NCBI Nucleotide database
KJ561762.1	A/Czech_Republic/201/2013(H1N1))_HA	1743	NCBI Nucleotide database
KJ880870.1	A/Czech_Republic/197/2013(H1N1))_HA	1743	NCBI Nucleotide database
KF791505.1	A/Czech_Republic/195/2013(H1N1))_HA	1743	NCBI Nucleotide database
KF791433.1	A/Czech_Republic/94/2012(H1N1))_HA	1743	NCBI Nucleotide database
KF791425.1	A/Czech_Republic/93/2012(H1N1))_HA	1743	NCBI Nucleotide database
KF791401.1	A/Czech_Republic/196/2013(H1N1))_HA	1743	NCBI Nucleotide database
KF791417.1	A/Czech_Republic/31/2013(H1N1))_HA	1743	NCBI Nucleotide database
KJ561778.1	A/Czech_Republic/203/2013(H1N1))_HA	1743	NCBI Nucleotide database
KJ561770.1	A/Czech_Republic/202/2013(H1N1))_HA	1743	NCBI Nucleotide database
AB745281.1	A/Tottori/ST514/2010(H1N1))_HA	1744	NCBI Nucleotide database
JN153087.1	A/Vladimir/IIV-35/2011(H1N1))_HA	1744	NCBI Nucleotide database
CY096410.1	A/Bangkok/INS498/2010(H1N1))_HA	1739	NCBI Nucleotide database
GQ402195.1	A/Canada-QC/RV1759/2009(H1N1))_HA	1743	NCBI Nucleotide database
AB745384.1	A/Tottori/YK005/2011(H1N1))_HA	1744	NCBI Nucleotide database
HM157254.1	A/Yaroslavl/IIV-196/2009(H1N1))_HA	1744	NCBI Nucleotide database
AB745408.1	A/Tottori/YK058/2011(H1N1))_HA	1744	NCBI Nucleotide database
CY091620.1	A/Kaliningrad/RII4/2011(H1N1))_HA	1744	NCBI Nucleotide database
AB745346.1	A/Tottori/TT020/2011(H1N1))_HA	1744	NCBI Nucleotide database
AB745270.1	A/Tottori/KK004/2011(H1N1))_HA	1744	NCBI Nucleotide database
AB745265.1	A/Tottori/KK001/2011(H1N1))_HA	1744	NCBI Nucleotide database
AB745308.1	A/Tottori/ST580/2011(H1N1))_HA	1744	NCBI Nucleotide database
AB745274.1	A/Tottori/KK023/2011(H1N1))_HA	1744	NCBI Nucleotide database
AB745343.1	A/Tottori/TT016/2011(H1N1))_HA	1744	NCBI Nucleotide database
AB745357.1	A/Tottori/TT084/2011(H1N1))_HA	1744	NCBI Nucleotide database
AB745404.1	A/Tottori/YK046/2011(H1N1))_HA	1744	NCBI Nucleotide database
AB745387.1	A/Tottori/YK008/2011(H1N1))_HA	1744	NCBI Nucleotide database
AB745352.1	A/Tottori/TT066/2011(H1N1))_HA	1744	NCBI Nucleotide database
AB745394.1	A/Tottori/YK015/2011(H1N1))_HA	1744	NCBI Nucleotide database
AB745292.1	A/Tottori/ST532/2011(H1N1))_HA	1744	NCBI Nucleotide database
AB745318.1	A/Tottori/ST640/2011(H1N1))_HA	1744	NCBI Nucleotide database
AB745319.1	A/Tottori/ST643/2011(H1N1))_HA	1744	NCBI Nucleotide database
AB745294.1	A/Tottori/ST539/2011(H1N1))_HA	1744	NCBI Nucleotide database
AB745333.1	A/Tottori/TT006/2011(H1N1))_HA	1744	NCBI Nucleotide database
AB745329.1	A/Tottori/TT002/2011(H1N1))_HA	1744	NCBI Nucleotide database
AB745268.1	A/Tottori/KK002a/2011(H1N1))_HA	1744	NCBI Nucleotide database
AB745328.1	A/Tottori/TT001/2011(H1N1))_HA	1744	NCBI Nucleotide database
AB745244.1	A/Tottori/ST452/2009(H1N1))_HA	1744	NCBI Nucleotide database
AB745241.1	A/Tottori/ST442/2009(H1N1))_HA	1744	NCBI Nucleotide database
AB745233.1	A/Tottori/ST417/2009(H1N1))_HA	1744	NCBI Nucleotide database
AB745230.1	A/Tottori/ST412/2009(H1N1))_HA	1744	NCBI Nucleotide database
AB745235.1	A/Tottori/ST426/2009(H1N1))_HA	1744	NCBI Nucleotide database
AB745202.1	A/Tottori/ST345/2009(H1N1))_HA	1744	NCBI Nucleotide database
AB745141.1	A/Tottori/ST262/2009(H1N1))_HA	1744	NCBI Nucleotide database
AB745179.1	A/Tottori/ST315/2009(H1N1))_HA	1744	NCBI Nucleotide database
AB745167.1	A/Tottori/ST298/2009(H1N1))_HA	1744	NCBI Nucleotide database
AB745182.1	A/Tottori/ST319/2009(H1N1))_HA	1744	NCBI Nucleotide database
AB745197.1	A/Tottori/ST338/2009(H1N1))_HA	1746	NCBI Nucleotide database
AB745181.1	A/Tottori/ST317/2009(H1N1))_HA	1744	NCBI Nucleotide database
AB745128.1	A/Tottori/ST240/2009(H1N1))_HA	1744	NCBI Nucleotide database
AB745149.1	A/Tottori/ST274/2009(H1N1))_HA	1744	NCBI Nucleotide database
AB745199.1	A/Tottori/ST340/2009(H1N1))_HA	1744	NCBI Nucleotide database
AB745134.1	A/Tottori/ST246/2009(H1N1))_HA	1744	NCBI Nucleotide database
AB745147.1	A/Tottori/ST270/2009(H1N1))_HA	1744	NCBI Nucleotide database
AB745166.1	A/Tottori/ST297/2009(H1N1))_HA	1744	NCBI Nucleotide database
AB745140.1	A/Tottori/ST261/2009(H1N1))_HA	1744	NCBI Nucleotide database
AB745153.1	A/Tottori/ST279/2009(H1N1))_HA	1744	NCBI Nucleotide database
AB745152.1	A/Tottori/ST277/2009(H1N1))_HA	1744	NCBI Nucleotide database
AB745162.1	A/Tottori/ST290/2009(H1N1))_HA	1744	NCBI Nucleotide database
AB745163.1	A/Tottori/ST291/2009(H1N1))_HA	1744	NCBI Nucleotide database
AB745263.1	A/Tottori/ST505/2010(H1N1))_HA	1744	NCBI Nucleotide database
AB745203.1	A/Tottori/ST350/2009(H1N1))_HA	1744	NCBI Nucleotide database
AB745218.1	A/Tottori/ST383/2009(H1N1))_HA	1744	NCBI Nucleotide database
AB745195.1	A/Tottori/ST332/2009(H1N1))_HA	1744	NCBI Nucleotide database
AB745207.1	A/Tottori/ST359/2009(H1N1))_HA	1744	NCBI Nucleotide database
AB745296.1	A/Tottori/ST548/2011(H1N1))_HA	1744	NCBI Nucleotide database
AB745311.1	A/Tottori/ST584/2011(H1N1))_HA	1744	NCBI Nucleotide database
CY176450.1	A/Kowloon/INS3_638/2011(H1N1))_HA	1759	NCBI Nucleotide database
AB745347.1	A/Tottori/TT039/2011(H1N1))_HA	1744	NCBI Nucleotide database
AB745359.1	A/Tottori/TT090/2011(H1N1))_HA	1744	NCBI Nucleotide database
AB745371.1	A/Tottori/TT157/2011(H1N1))_HA	1744	NCBI Nucleotide database
AB745370.1	A/Tottori/TT151/2011(H1N1))_HA	1744	NCBI Nucleotide database
AB745326.1	A/Tottori/ST740/2011(H1N1))_HA	1744	NCBI Nucleotide database
AB745321.1	A/Tottori/ST683/2011(H1N1))_HA	1744	NCBI Nucleotide database
AB745332.1	A/Tottori/TT005/2011(H1N1))_HA	1744	NCBI Nucleotide database
AB745369.1	A/Tottori/TT150/2011(H1N1))_HA	1744	NCBI Nucleotide database
AB745375.1	A/Tottori/TT227/2011(H1N1))_HA	1744	NCBI Nucleotide database
AB745275.1	A/Tottori/KK024/2011(H1N1))_HA	1744	NCBI Nucleotide database
AB745334.1	A/Tottori/TT007/2011(H1N1))_HA	1744	NCBI Nucleotide database
AB745374.1	A/Tottori/TT210/2011(H1N1))_HA	1744	NCBI Nucleotide database
AB745327.1	A/Tottori/ST757/2011(H1N1))_HA	1744	NCBI Nucleotide database
AB745366.1	A/Tottori/TT134/2011(H1N1))_HA	1744	NCBI Nucleotide database
AB745368.1	A/Tottori/TT145/2011(H1N1))_HA	1744	NCBI Nucleotide database
AB745373.1	A/Tottori/TT183/2011(H1N1))_HA	1744	NCBI Nucleotide database
AB745364.1	A/Tottori/TT126/2011(H1N1))_HA	1744	NCBI Nucleotide database
CY083761.1	A/Aarhus/INS239/2009(H1N1))_HA	1750	NCBI Nucleotide database
GQ214156.1	A/Paris/2592/2009(H1N1))_HA	1738	NCBI Nucleotide database
GQ402194.1	A/Canada-QC/RV1595/2009(H1N1))_HA	1743	NCBI Nucleotide database
AB745216.1	A/Tottori/ST380/2009(H1N1))_HA	1744	NCBI Nucleotide database
AB745126.1	A/Tottori/ST238/2009(H1N1))_HA	1744	NCBI Nucleotide database
AB745261.1	A/Tottori/ST502/2010(H1N1))_HA	1744	NCBI Nucleotide database
AB745245.1	A/Tottori/ST455/2009(H1N1))_HA	1744	NCBI Nucleotide database
AB745132.1	A/Tottori/ST244/2009(H1N1))_HA	1744	NCBI Nucleotide database
CY081061.2	A/Ontario/130741/2010(H1N1))_HA	1744	NCBI Nucleotide database
GQ132146.1	A/Canada-AB/RV1532/2009(H1N1))_HA	1743	NCBI Nucleotide database
CY080590.1	A/Tunisia/422/2011(H1N1))_HA	1743	NCBI Nucleotide database
JF682629.1	A/Czech_Republic/1/2011(H1N1))_HA	1743	NCBI Nucleotide database
AB745316.1	A/Tottori/ST619/2011(H1N1))_HA	1744	NCBI Nucleotide database
CY167724.1	A/Tennessee/F2083C/2011(H1N1))_HA	1750	NCBI Nucleotide database
CY091613.1	A/Saint-Petersburg/RII166/2011(H1N1))_HA	1744	NCBI Nucleotide database
JN704791.1	A/Cheboksary/IIV-92/2011(H1N1))_HA	1744	NCBI Nucleotide database
CY091616.1	A/Murmansk/RII1/2011(H1N1))_HA	1744	NCBI Nucleotide database
CY081101.2	A/Ontario/804635/2010(H1N1))_HA	1744	NCBI Nucleotide database
AB745173.1	A/Tottori/ST306/2009(H1N1))_HA	1744	NCBI Nucleotide database
CY122975.1	A/Singapore/GP2987/2009(H1N1))_HA	1763	NCBI Nucleotide database
AB745264.1	A/Tottori/ST509/2010(H1N1))_HA	1744	NCBI Nucleotide database
AB745178.1	A/Tottori/ST312/2009(H1N1))_HA	1744	NCBI Nucleotide database
CY081093.2	A/Ontario/778873/2010(H1N1))_HA	1744	NCBI Nucleotide database
KC488879.1	A/Chita/RII08/2012(H1N1))_HA	1744	NCBI Nucleotide database
AB745243.1	A/Tottori/ST450/2009(H1N1))_HA	1744	NCBI Nucleotide database
GU371263.1	A/Bryansk/IIV2971/2009(H1N1))_HA	1744	NCBI Nucleotide database
HQ834746.1	A/Moscow/IIV-33/2010(H1N1))_HA	1744	NCBI Nucleotide database
AB745123.1	A/Tottori/ST234/2009(H1N1))_HA	1744	NCBI Nucleotide database
AB745217.1	A/Tottori/ST381/2009(H1N1))_HA	1744	NCBI Nucleotide database
AB745220.1	A/Tottori/ST388/2009(H1N1))_HA	1744	NCBI Nucleotide database
AB745215.1	A/Tottori/ST379/2009(H1N1))_HA	1744	NCBI Nucleotide database
AB745249.1	A/Tottori/ST474/2010(H1N1))_HA	1744	NCBI Nucleotide database
AB745254.1	A/Tottori/ST485/2010(H1N1))_HA	1744	NCBI Nucleotide database
AB745121.1	A/Tottori/ST215/2009(H1N1))_HA	1744	NCBI Nucleotide database
GQ502906.2	A/Toronto/R8557/2009(H1N1))_HA	1731	NCBI Nucleotide database
AB745232.1	A/Tottori/ST416/2009(H1N1))_HA	1744	NCBI Nucleotide database
KF667901.1	A/Singapore/427O/2009(H1N1))_HA	1729	NCBI Nucleotide database
KF667885.1	A/Singapore/392N/2009(H1N1))_HA	1719	NCBI Nucleotide database
FJ998209.1	A/Canada-ON/RV1527/2009(H1N1))_HA	1743	NCBI Nucleotide database
KF667918.1	A/Singapore/496T/2009(H1N1))_HA	1719	NCBI Nucleotide database
KF667886.1	A/Singapore/394T/2009(H1N1))_HA	1732	NCBI Nucleotide database
KF667888.1	A/Singapore/401T/2009(H1N1))_HA	1719	NCBI Nucleotide database
AB745122.1	A/Tottori/ST227/2009(H1N1))_HA	1744	NCBI Nucleotide database
GQ132144.1	A/Canada-ON/RV1529/2009(H1N1))_HA	1743	NCBI Nucleotide database
KF667891.1	A/Singapore/406K/2009(H1N1))_HA	1719	NCBI Nucleotide database
KF667893.1	A/Singapore/413Y/2009(H1N1))_HA	1719	NCBI Nucleotide database
KF667889.1	A/Singapore/404C/2009(H1N1))_HA	1719	NCBI Nucleotide database
GU727825.1	A/IIV-Anadyr/177/2009(H1N1))_HA	1744	NCBI Nucleotide database
GQ402197.1	A/Canada-SK/RV1793/2009(H1N1))_HA	1743	NCBI Nucleotide database
GQ402198.1	A/Canada-SK/RV1798/2009(H1N1))_HA	1743	NCBI Nucleotide database
FJ998208.1	A/Mexico/InDRE4487/2009(H1N1))_HA	1743	NCBI Nucleotide database
FJ974024.3	A/Toronto/3184/2009(H1N1))_HA	1744	NCBI Nucleotide database
GQ402192.1	A/Mexico/InDRE13551/2009(H1N1))_HA	1743	NCBI Nucleotide database
GQ402189.1	A/Mexico/InDRE13494/2009(H1N1))_HA	1743	NCBI Nucleotide database
FJ998207.1	A/Canada-NS/RV1535/2009(H1N1))_HA	1743	NCBI Nucleotide database
GQ132145.1	A/Mexico/InDRE4114/2009(H1N1))_HA	1743	NCBI Nucleotide database
GQ132143.1	A/Canada-ON/RV1526/2009(H1N1))_HA	1743	NCBI Nucleotide database
KF667916.1	A/Singapore/491H/2009(H1N1))_HA	1719	NCBI Nucleotide database
KF667905.1	A/Singapore/443N/2009(H1N1))_HA	1729	NCBI Nucleotide database
GU290055.1	A/Prague/196-81511/2009(H1N1))_HA	1743	NCBI Nucleotide database
AB745187.1	A/Tottori/ST324/2009(H1N1))_HA	1744	NCBI Nucleotide database
GQ465673.1	A/Canada-AB/RV1531/2009(H1N1))_HA	1743	NCBI Nucleotide database
AB745213.1	A/Tottori/ST375/2009(H1N1))_HA	1744	NCBI Nucleotide database
AB745225.1	A/Tottori/ST405/2009(H1N1))_HA	1744	NCBI Nucleotide database
CY061179.1	A/Texas/JMS412/2010(H1N1))_HA	1739	NCBI Nucleotide database
AB745142.1	A/Tottori/ST263/2009(H1N1))_HA	1744	NCBI Nucleotide database
AB745157.1	A/Tottori/ST284/2009(H1N1))_HA	1746	NCBI Nucleotide database
CY170079.1	A/Boston/YGA_01217/2013(H1N1))_HA	1750	NCBI Nucleotide database
KJ942903.1	A/Santiago/p25d3/2013(H1N1))_HA	1750	NCBI Nucleotide database
AB745160.1	A/Tottori/ST287/2009(H1N1))_HA	1744	NCBI Nucleotide database
AB745131.1	A/Tottori/ST243/2009(H1N1))_HA	1744	NCBI Nucleotide database
AB745125.1	A/Tottori/ST237/2009(H1N1))_HA	1744	NCBI Nucleotide database
GU451254.1	A/Tver/IIV2969/2009(H1N1))_HA	1744	NCBI Nucleotide database
KF667920.1	A/Singapore/502J/2009(H1N1))_HA	1723	NCBI Nucleotide database
AB745247.1	A/Tottori/ST469/2010(H1N1))_HA	1744	NCBI Nucleotide database
CY091609.1	A/Saint-Petersburg/RII109/2011(H1N1))_HA	1744	NCBI Nucleotide database
AB745259.1	A/Tottori/ST494/2010(H1N1))_HA	1744	NCBI Nucleotide database
KF667910.1	A/Singapore/468H/2009(H1N1))_HA	1719	NCBI Nucleotide database
AB745401.1	A/Tottori/YK030/2011(H1N1))_HA	1744	NCBI Nucleotide database
AB745386.1	A/Tottori/YK007/2011(H1N1))_HA	1744	NCBI Nucleotide database
AB745365.1	A/Tottori/TT128/2011(H1N1))_HA	1744	NCBI Nucleotide database
AB745287.1	A/Tottori/ST523/2010(H1N1))_HA	1744	NCBI Nucleotide database
AB745280.1	A/Tottori/ST513/2010(H1N1))_HA	1744	NCBI Nucleotide database
AB745317.1	A/Tottori/ST627/2011(H1N1))_HA	1744	NCBI Nucleotide database
AB745278.1	A/Tottori/ST511/2010(H1N1))_HA	1744	NCBI Nucleotide database
AB745314.1	A/Tottori/ST602/2011(H1N1))_HA	1744	NCBI Nucleotide database
AB745277.1	A/Tottori/ST510/2010(H1N1))_HA	1744	NCBI Nucleotide database
AB745309.1	A/Tottori/ST581/2011(H1N1))_HA	1744	NCBI Nucleotide database
AB745310.1	A/Tottori/ST582/2011(H1N1))_HA	1744	NCBI Nucleotide database
AB745393.1	A/Tottori/YK014/2011(H1N1))_HA	1744	NCBI Nucleotide database
AB745295.1	A/Tottori/ST542/2011(H1N1))_HA	1744	NCBI Nucleotide database
AB745297.1	A/Tottori/ST553/2011(H1N1))_HA	1744	NCBI Nucleotide database
AB745289.1	A/Tottori/ST526/2010(H1N1))_HA	1744	NCBI Nucleotide database
AB745293.1	A/Tottori/ST537/2011(H1N1))_HA	1744	NCBI Nucleotide database
AB745403.1	A/Tottori/YK041/2011(H1N1))_HA	1744	NCBI Nucleotide database
AB745372.1	A/Tottori/TT169/2011(H1N1))_HA	1744	NCBI Nucleotide database
AB745399.1	A/Tottori/YK026/2011(H1N1))_HA	1744	NCBI Nucleotide database
AB745272.1	A/Tottori/KK019/2011(H1N1))_HA	1744	NCBI Nucleotide database
AB745385.1	A/Tottori/YK006/2011(H1N1))_HA	1744	NCBI Nucleotide database
AB745273.1	A/Tottori/KK022/2011(H1N1))_HA	1744	NCBI Nucleotide database
AB745335.1	A/Tottori/TT008/2011(H1N1))_HA	1744	NCBI Nucleotide database
CY081077.2	A/Ontario/720545/2010(H1N1))_HA	1744	NCBI Nucleotide database
AB745336.1	A/Tottori/TT009/2011(H1N1))_HA	1744	NCBI Nucleotide database
HM101145.1	A/Tver/IIV-183/2009(H1N1))_HA	1744	NCBI Nucleotide database
HQ891281.1	A/Vladivistok/7/2010(H1N1))_HA	1744	NCBI Nucleotide database
AB745358.1	A/Tottori/TT088/2011(H1N1))_HA	1744	NCBI Nucleotide database
AB745378.1	A/Tottori/TT254/2011(H1N1))_HA	1744	NCBI Nucleotide database
AB745363.1	A/Tottori/TT114/2011(H1N1))_HA	1744	NCBI Nucleotide database
CY176594.1	A/Warsaw/INS3_657/2011(H1N1))_HA	1752	NCBI Nucleotide database
GU371256.1	A/Orenburg/IIV2974/2009(H1N1))_HA	1744	NCBI Nucleotide database
AB745180.1	A/Tottori/ST316/2009(H1N1))_HA	1744	NCBI Nucleotide database
AB745193.1	A/Tottori/ST330/2009(H1N1))_HA	1744	NCBI Nucleotide database
AB745188.1	A/Tottori/ST325/2009(H1N1))_HA	1744	NCBI Nucleotide database
AB745192.1	A/Tottori/ST329/2009(H1N1))_HA	1744	NCBI Nucleotide database
AB745205.1	A/Tottori/ST354/2009(H1N1))_HA	1744	NCBI Nucleotide database
AB745360.1	A/Tottori/TT095/2011(H1N1))_HA	1744	NCBI Nucleotide database
AB745129.1	A/Tottori/ST241/2009(H1N1))_HA	1744	NCBI Nucleotide database
JN129269.1	A/Moscow/IIV-83/2011(H1N1))_HA	1744	NCBI Nucleotide database
KJ561714.1	A/Czech_Republic/2/2014(H1N1))_HA	1743	NCBI Nucleotide database
AB745221.1	A/Tottori/ST390/2009(H1N1))_HA	1744	NCBI Nucleotide database
AB745171.1	A/Tottori/ST304/2009(H1N1))_HA	1744	NCBI Nucleotide database
AB745257.1	A/Tottori/ST489/2010(H1N1))_HA	1744	NCBI Nucleotide database
AB745226.1	A/Tottori/ST407/2009(H1N1))_HA	1744	NCBI Nucleotide database
AB745185.1	A/Tottori/ST322/2009(H1N1))_HA	1744	NCBI Nucleotide database
AB745211.1	A/Tottori/ST370/2009(H1N1))_HA	1744	NCBI Nucleotide database
AB745210.1	A/Tottori/ST369/2009(H1N1))_HA	1744	NCBI Nucleotide database
KJ880886.1	A/Czech_Republic/3/2014(H1N1))_HA	1743	NCBI Nucleotide database
CY081069.2	A/Ontario/3620/2010(H1N1))_HA	1744	NCBI Nucleotide database
AB745190.1	A/Tottori/ST327/2009(H1N1))_HA	1744	NCBI Nucleotide database
AB745367.1	A/Tottori/TT141/2011(H1N1))_HA	1744	NCBI Nucleotide database
CY091597.1	A/Saint-Petersburg/RII174/2011(H1N1))_HA	1744	NCBI Nucleotide database
KJ561722.1	A/Czech_Republic/140/2012(H1N1))_HA	1743	NCBI Nucleotide database
AB745200.1	A/Tottori/ST342/2009(H1N1))_HA	1746	NCBI Nucleotide database
CY086993.1	A/New_York/3251/2009(H1N1))_HA	1721	NCBI Nucleotide database
GQ402204.1	A/Canada-MB/RV2013/2009(H1N1))_HA	1743	NCBI Nucleotide database
GQ402187.1	A/Canada-MB/RV2023/2009(H1N1))_HA	1743	NCBI Nucleotide database
GQ402206.1	A/Canada-MB/RV2020/2009(H1N1))_HA	1743	NCBI Nucleotide database
GQ402200.1	A/Canada-MB/RV1964/2009(H1N1))_HA	1743	NCBI Nucleotide database
KF667887.1	A/Singapore/395T/2009(H1N1))_HA	1719	NCBI Nucleotide database
KF667892.1	A/Singapore/410W/2009(H1N1))_HA	1722	NCBI Nucleotide database
GQ402203.1	A/Canada-MB/RV1982/2009(H1N1))_HA	1743	NCBI Nucleotide database
HM855252.1	A/Meru/467/2009(H1N1))_NS	883	NCBI Nucleotide database
CY008160.1	A/Beijing/1/1968(H3N2))_NS	795	NCBI Nucleotide database
KC876541.1	A/swine/Argentina/CIP051-A204/2012(H1N1))_NS	855	NCBI Nucleotide database
CY081530.1	A/Cambodia/NHRCC00006/2009(H1N1))_NS	859	NCBI Nucleotide database
KC876533.1	A/swine/Argentina/CIP051-A201/2012(H1N1))_NS	857	NCBI Nucleotide database
M25372.1	A/mallard/Alberta/827/1978(H8N4))_NS	866	NCBI Nucleotide database
CY116771.1	A/mallard/Alberta/257/1984(H2N3))_NS	859	NCBI Nucleotide database
AB586863.1	A/pigeon/Hong_Kong/WF47/2003(H6N1))_NS	852	NCBI Nucleotide database
JN087124.1	A/duck/Korea/U2-2/2007(H3N6))_NS	852	NCBI Nucleotide database
KF971961.1	A/wild_waterfowl/Dongting/2123/2011(H9N2))_NS	859	NCBI Nucleotide database
JN087260.1	A/duck/Korea/GJ80/2007(H3N8))_NS	836	NCBI Nucleotide database
CY095526.1	A/chicken/Italy/4616/2003(H7N3))_NS	852	NCBI Nucleotide database
KF881323.1	A/2012(H5N1))_NS	841	NCBI Nucleotide database
KF881521.1	A/2011(H5N1))_NS	839	NCBI Nucleotide database
CY178402.1	A/mallard/Wisconsin/333/1981(H4N2))_NS	859	NCBI Nucleotide database
CY144377.1	A/ruddy_turnstone/Delaware/AI03-193/2003(H9N5))_NS	859	NCBI Nucleotide database
CY094851.1	A/quail/Vietnam/7B/2004(H5N1))_NS	801	NCBI Nucleotide database
EU277845.1	A/guinea_fowl/Burkina_Faso/1347-20/2006(H5N1))_NS	803	NCBI Nucleotide database
KJ413711.1	A/AI13-1425/2013(H7N7))_NS	826	NCBI Nucleotide database
EU148368.1	A/chicken/Nigeria/1071-3/2007(H5N1))_NS	810	NCBI Nucleotide database
AY651555.1	A/Viet_Nam/3062/2004(H5N1))_NS	831	NCBI Nucleotide database
EU148360.1	A/chicken/Nigeria/1071-1/2007(H5N1))_NS	822	NCBI Nucleotide database
EU148400.1	A/chicken/Nigeria/1071-9/2007(H5N1))_NS	830	NCBI Nucleotide database
EU148384.1	A/chicken/Nigeria/1071-5/2007(H5N1))_NS	831	NCBI Nucleotide database
EF605601.1	A/chicken/Russia_Krasnodar/2/2007(H5N1))_NS	839	NCBI Nucleotide database
AY651588.1	A/Ck/YN/374/2004(H5N1))_NS	838	NCBI Nucleotide database
AY651586.1	A/Dk/YN/6255/2003(H5N1))_NS	836	NCBI Nucleotide database
EU148440.1	A/chicken/Nigeria/1071-29/2007(H5N1))_NS	817	NCBI Nucleotide database
DQ529294.1	A/chicken/Nigeria/641/2006(H5N1))_NS	859	NCBI Nucleotide database
EU148416.1	A/chicken/Nigeria/1071-15/2007(H5N1))_NS	817	NCBI Nucleotide database
EU148408.1	A/chicken/Nigeria/1071-10/2007(H5N1))_NS	821	NCBI Nucleotide database
DQ323679.1	A/chicken/Kurgan/3/2005(H5N1))_NS	839	NCBI Nucleotide database
JN087100.1	A/duck/Korea/JS53/2004(H3N2))_NS	843	NCBI Nucleotide database
JX081043.1	A/northern_pintail/Alaska/44500-090/2009(H4N6))_NS	855	NCBI Nucleotide database
CY095652.1	A/laughing_gull/Delaware_Bay/50/2006(H7N3))_NS	854	NCBI Nucleotide database
KF881404.1	A/chicken/Egypt/Q1995D/2010(H5N1))_NS	840	NCBI Nucleotide database
GQ337906.1	A/chicken/Iran/53-3/2008(H5N1))_NS	811	NCBI Nucleotide database
AY651584.1	A/Dk/ST/4003/2003(H5N1))_NS	836	NCBI Nucleotide database
AY633128.1	A/mallard/Alberta/111/99(H4N6))_NS	782	NCBI Nucleotide database
AY651541.1	A/2003(H5N1))_NS	831	NCBI Nucleotide database
AY651539.1	A/Ck/Indonesia/BL/2003(H5N1))_NS	836	NCBI Nucleotide database
GQ410202.1	A/Taiwan/2428/2008(H3N2))_MP	978	NCBI Nucleotide database
CY091605.1	A/Voronezh/RII1/2011(H1N1))_HA	1744	NCBI Nucleotide database
KF772950.1	A/wild_bird/Chile/1805/2008(H5N9))_NA	1435	NCBI Nucleotide database
CY111286.1	A/Boston/DOA40/2011(H1N1))_HA	1733	NCBI Nucleotide database
CY089211.1	A/Boston/618/2009(H1N1))_HA	1734	NCBI Nucleotide database
CY096594.1	A/District_of_Columbia/INS527/2010(H1N1))_HA	1734	NCBI Nucleotide database
CY092824.1	A/Sydney/DD3-40/2010(H1N1))_HA	1734	NCBI Nucleotide database
CY092430.1	A/Sydney/DD3-01/2010(H1N1))_HA	1734	NCBI Nucleotide database
CY092718.1	A/Sydney/DD3-52/2010(H1N1))_HA	1734	NCBI Nucleotide database
CY089323.1	A/Boston/680/2009(H1N1))_HA	1734	NCBI Nucleotide database
CY091714.1	A/Singapore/TT142/2011(H1N1))_HA	1758	NCBI Nucleotide database
CY092856.1	A/Sydney/DD3-58/2011(H1N1))_HA	1734	NCBI Nucleotide database
JN566140.1	A/Philippines/TMC11-9/2011(H1N1))_HA	1746	NCBI Nucleotide database
CY096553.1	A/Khon_Kaen/INS522/2010(H1N1))_HA	1734	NCBI Nucleotide database
CY096545.1	A/Khon_Kaen/INS521/2010(H1N1))_HA	1734	NCBI Nucleotide database
CY092678.1	A/Sydney/DD3-44/2010(H1N1))_HA	1734	NCBI Nucleotide database
CY092622.1	A/Sydney/DD3-35/2010(H1N1))_HA	1734	NCBI Nucleotide database
JX309172.1	A/Singapore/GP735/2010(H1N1))_HA	1758	NCBI Nucleotide database
CY167372.1	A/Tennessee/F1067/2010(H1N1))_HA	1734	NCBI Nucleotide database
CY093016.1	A/Chile/52/2010(H1N1))_HA	1734	NCBI Nucleotide database
CY092960.1	A/Chile/19/2010(H1N1))_HA	1742	NCBI Nucleotide database
CY093040.1	A/Chile/72/2010(H1N1))_HA	1734	NCBI Nucleotide database
CY092952.1	A/Chile/15/2010(H1N1))_HA	1734	NCBI Nucleotide database
CY096130.1	A/Khon_Kaen/INS452/2010(H1N1))_HA	1733	NCBI Nucleotide database
CY096074.1	A/Khon_Kaen/INS443/2010(H1N1))_HA	1734	NCBI Nucleotide database
CY096178.1	A/Khon_Kaen/INS459/2010(H1N1))_HA	1733	NCBI Nucleotide database
CY096162.1	A/Khon_Kaen/INS457/2010(H1N1))_HA	1734	NCBI Nucleotide database
CY096434.1	A/Bangkok/INS501/2010(H1N1))_HA	1734	NCBI Nucleotide database
CY098197.1	A/Khon_Kaen/INS442/2010(H1N1))_HA	1734	NCBI Nucleotide database
CY096490.1	A/Bangkok/INS511/2010(H1N1))_HA	1734	NCBI Nucleotide database
CY092582.1	A/Sydney/DD3-25/2010(H1N1))_HA	1734	NCBI Nucleotide database
CY096242.1	A/Melbourne/INS471/2010(H1N1))_HA	1734	NCBI Nucleotide database
CY092976.1	A/Chile/28/2010(H1N1))_HA	1758	NCBI Nucleotide database
CY096513.1	A/Bangkok/INS514/2010(H1N1))_HA	1734	NCBI Nucleotide database
CY111262.1	A/Boston/DOA22/2011(H1N1))_HA	1734	NCBI Nucleotide database
CY061195.1	A/Texas/JMS414/2010(H1N1))_HA	1734	NCBI Nucleotide database
CY096586.1	A/District_of_Columbia/INS525/2010(H1N1))_HA	1734	NCBI Nucleotide database
CY089992.1	A/Wisconsin/629-D01183/2009(H1N1))_HA	1734	NCBI Nucleotide database
CY087200.1	A/Texas/JMS360/2009(H1N1))_HA	1734	NCBI Nucleotide database
CY088729.1	A/Netherlands/2223b/2009(H1N1))_HA	1734	NCBI Nucleotide database
CY090057.1	A/Managua/4606.07/2009(H1N1))_HA	1734	NCBI Nucleotide database
CY089203.1	A/Boston/594/2009(H1N1))_HA	1734	NCBI Nucleotide database
CY089227.1	A/Boston/632/2009(H1N1))_HA	1734	NCBI Nucleotide database
CY093141.1	A/Sydney/DD3-20/2010(H1N1))_HA	1734	NCBI Nucleotide database
CY096226.1	A/Melbourne/INS468/2010(H1N1))_HA	1734	NCBI Nucleotide database
CY092702.1	A/Sydney/DD3-50/2010(H1N1))_HA	1734	NCBI Nucleotide database
CY092686.1	A/Sydney/DD3-45/2010(H1N1))_HA	1734	NCBI Nucleotide database
CY096274.1	A/Melbourne/INS475/2010(H1N1))_HA	1734	NCBI Nucleotide database
CY096577.1	A/North_Fitzroy/INS529/2010(H1N1))_HA	1734	NCBI Nucleotide database
CY096258.1	A/North_Fitzroy/INS473/2010(H1N1))_HA	1733	NCBI Nucleotide database
CY096250.1	A/Melbourne/INS472/2010(H1N1))_HA	1734	NCBI Nucleotide database
CY092542.1	A/Sydney/DD3-16/2010(H1N1))_HA	1734	NCBI Nucleotide database
CY096218.1	A/Melbourne/INS467/2010(H1N1))_HA	1734	NCBI Nucleotide database
CY096282.1	A/North_Fitzroy/INS476/2010(H1N1))_HA	1734	NCBI Nucleotide database
CY129926.1	A/Aarhus/INS612/2011(H1N1))_HA	1734	NCBI Nucleotide database
CY147947.1	A/Mexico/24061/2009(H1N1))_HA	1734	NCBI Nucleotide database
JQ173164.1	A/Helsinki/P18/2009(H1N1))_HA	1734	NCBI Nucleotide database
CY089267.1	A/Boston/657/2009(H1N1))_HA	1734	NCBI Nucleotide database
CY184790.1	A/California/7-KSU_RG12/2009(H1N1))_HA	1734	NCBI Nucleotide database
CY184742.1	A/California/7-KSU_RG05/2009(H1N1))_HA	1734	NCBI Nucleotide database
CY184766.1	A/California/7-KSU_RG09/2009(H1N1))_HA	1734	NCBI Nucleotide database
CY184774.1	A/California/7-KSU_RG10/2009(H1N1))_HA	1734	NCBI Nucleotide database
CY185070.1	A/California/7-KSU_RG50/2009(H1N1))_HA	1734	NCBI Nucleotide database
CY167772.1	A/Tennessee/F1035/2010(H1N1))_HA	1734	NCBI Nucleotide database
CY083721.1	A/District_of_Columbia/INS115/2009(H1N1))_HA	1734	NCBI Nucleotide database
CY111398.1	A/Boston/DOA73/2011(H1N1))_HA	1734	NCBI Nucleotide database
CY129718.1	A/Athens/INS569/2011(H1N1))_HA	1734	NCBI Nucleotide database
CY092409.1	A/Sydney/DD3-48/2010(H1N1))_HA	1734	NCBI Nucleotide database
CY092590.1	A/Sydney/DD3-26/2010(H1N1))_HA	1734	NCBI Nucleotide database
CY092417.1	A/Missouri/NHRC0001/2011(H1N1))_HA	1734	NCBI Nucleotide database
CY089235.1	A/Boston/633/2009(H1N1))_HA	1734	NCBI Nucleotide database
CY167356.1	A/2010(H1N1))_HA	1734	NCBI Nucleotide database
CY092502.1	A/Sydney/DD3-10/2010(H1N1))_HA	1734	NCBI Nucleotide database
CY089219.1	A/Boston/630/2009(H1N1))_HA	1734	NCBI Nucleotide database
CY089355.1	A/Boston/690/2009(H1N1))_HA	1734	NCBI Nucleotide database
CY089363.1	A/Boston/691/2009(H1N1))_HA	1734	NCBI Nucleotide database
CY089339.1	A/Boston/685/2009(H1N1))_HA	1734	NCBI Nucleotide database
CY084446.1	A/New_York/6902/2009(H1N1))_HA	1734	NCBI Nucleotide database
CY111206.1	A/Boston/DOA14/2011(H1N1))_HA	1734	NCBI Nucleotide database
CY096362.1	A/Bangkok/INS491/2010(H1N1))_HA	1734	NCBI Nucleotide database
CY092888.1	A/South_Carolina/NHRC0001/2011(H1N1))_HA	1734	NCBI Nucleotide database
CY096298.1	A/Bangkok/INS478/2010(H1N1))_HA	1734	NCBI Nucleotide database
CY096426.1	A/Bangkok/INS500/2010(H1N1))_HA	1734	NCBI Nucleotide database
CY098138.1	A/Bangkok/INS490/2010(H1N1))_HA	1734	NCBI Nucleotide database
CY096466.1	A/Bangkok/INS506/2010(H1N1))_HA	1734	NCBI Nucleotide database
CY083805.1	A/Madrid/INS377/2009(H1N1))_HA	1734	NCBI Nucleotide database
CY147859.1	A/Mexico/24049/2009(H1N1))_HA	1734	NCBI Nucleotide database
CY089371.1	A/Managua/5708.01/2010(H1N1))_HA	1734	NCBI Nucleotide database
CY096314.1	A/Bangkok/INS480/2010(H1N1))_HA	1734	NCBI Nucleotide database
JX309603.1	A/Singapore/KK415/2010(H1N1))_HA	1758	NCBI Nucleotide database
JQ409126.1	A/Helsinki/Vi1/2009(H1N1))_HA	1734	NCBI Nucleotide database
CY147699.1	A/Mexico/24021/2009(H1N1))_HA	1734	NCBI Nucleotide database
CY098154.1	A/Bangkok/INS508/2010(H1N1))_HA	1734	NCBI Nucleotide database
CY096506.1	A/Bangkok/INS513/2010(H1N1))_HA	1734	NCBI Nucleotide database
CY096521.1	A/Bangkok/INS517/2010(H1N1))_HA	1734	NCBI Nucleotide database
CY096394.1	A/Bangkok/INS495/2010(H1N1))_HA	1734	NCBI Nucleotide database
CY096354.1	A/Bangkok/INS489/2010(H1N1))_HA	1734	NCBI Nucleotide database
CY092848.1	A/Sydney/DD3-57/2010(H1N1))_HA	1734	NCBI Nucleotide database
CY148139.1	A/Netherlands/602/2009(H1N1))_HA	1734	NCBI Nucleotide database
CY158257.1	A/swine/Arkansas/SG1321/2009(H1N1))_HA	1734	NCBI Nucleotide database
CY119362.1	A/Malaysia/2068631/2009(H1N1))_HA	1734	NCBI Nucleotide database
CY119538.1	A/Malaysia/2126082/2009(H1N1))_HA	1734	NCBI Nucleotide database
JF789635.1	A/Astana/S2/2009(H1N1))_HA	1715	NCBI Nucleotide database
JF789636.1	A/Astana/S3/2009(H1N1))_HA	1726	NCBI Nucleotide database
JF789634.1	A/Astana/S1/2009(H1N1))_HA	1725	NCBI Nucleotide database
JF789637.1	A/Astana/S4/2009(H1N1))_HA	1730	NCBI Nucleotide database
CY061107.1	A/Texas/JMS402/2010(H1N1))_HA	1734	NCBI Nucleotide database
CY061586.1	A/Texas/JMS403/2010(H1N1))_HA	1734	NCBI Nucleotide database
CY119482.1	A/Malaysia/2156796/2009(H1N1))_HA	1734	NCBI Nucleotide database
CY119394.1	A/Malaysia/2082543/2009(H1N1))_HA	1733	NCBI Nucleotide database
CY088585.1	A/Boston/694/2009(H1N1))_HA	1734	NCBI Nucleotide database
CY092670.1	A/Sydney/DD3-42/2010(H1N1))_HA	1734	NCBI Nucleotide database
CY090065.1	A/Managua/4877.02/2009(H1N1))_HA	1734	NCBI Nucleotide database
CY087016.1	A/New_York/4764/2009(H1N1))_HA	1734	NCBI Nucleotide database
CY092920.1	A/Maryland/NHRC0002/2009(H1N1))_HA	1734	NCBI Nucleotide database
CY092928.1	A/Maryland/NHRC0003/2009(H1N1))_HA	1734	NCBI Nucleotide database
JQ173156.1	A/Helsinki/P15/2009(H1N1))_HA	1734	NCBI Nucleotide database
CY118199.1	A/Malaysia/2076212/2009(H1N1))_HA	1743	NCBI Nucleotide database
CY118267.1	A/Malaysia/2205822/2009(H1N1))_HA	1734	NCBI Nucleotide database
JQ173148.1	A/Helsinki/P14/2009(H1N1))_HA	1734	NCBI Nucleotide database
CY119370.1	A/Malaysia/2076204/2009(H1N1))_HA	1734	NCBI Nucleotide database
CY118219.1	A/Malaysia/2098038/2009(H1N1))_HA	1722	NCBI Nucleotide database
CY119442.1	A/Malaysia/2098053/2009(H1N1))_HA	1734	NCBI Nucleotide database
CY119386.1	A/Malaysia/2077462/2009(H1N1))_HA	1734	NCBI Nucleotide database
CY089307.1	A/Boston/673/2009(H1N1))_HA	1734	NCBI Nucleotide database
CY119450.1	A/Malaysia/2097717/2009(H1N1))_HA	1734	NCBI Nucleotide database
CY089944.1	A/Wisconsin/629-D01875/2009(H1N1))_HA	1734	NCBI Nucleotide database
CY147851.1	A/Mexico/24048/2009(H1N1))_HA	1734	NCBI Nucleotide database
CY147787.1	A/Mexico/24038/2009(H1N1))_HA	1734	NCBI Nucleotide database
CY148227.1	A/Netherlands/602/2009(H1N1))_HA	1734	NCBI Nucleotide database
CY092438.1	A/Sydney/DD3-02/2009(H1N1))_HA	1734	NCBI Nucleotide database
CY090008.1	A/Wisconsin/629-S1368/2009(H1N1))_HA	1734	NCBI Nucleotide database
CY061131.1	A/Texas/JMS406/2010(H1N1))_HA	1734	NCBI Nucleotide database
CY061123.1	A/Texas/JMS405/2010(H1N1))_HA	1734	NCBI Nucleotide database
CY061139.1	A/Texas/JMS407/2010(H1N1))_HA	1734	NCBI Nucleotide database
CY089379.1	A/Managua/3246.01/2010(H1N1))_HA	1734	NCBI Nucleotide database
CY106568.1	A/Merida/2189-CIR/2009(H1N1))_HA	1734	NCBI Nucleotide database
CY148011.1	A/Netherlands/602/2009(H1N1))_HA	1734	NCBI Nucleotide database
CY148019.1	A/Netherlands/602/2009(H1N1))_HA	1734	NCBI Nucleotide database
CY096602.1	A/Cambridge/INS528/2010(H1N1))_HA	1734	NCBI Nucleotide database
CY092912.1	A/Maryland/NHRC0001/2009(H1N1))_HA	1734	NCBI Nucleotide database
CY098563.1	A/Bangkok/INS520/2010(H1N1))_HA	1734	NCBI Nucleotide database
CY089880.1	A/Wisconsin/629-D01829/2009(H1N1))_HA	1735	NCBI Nucleotide database
CY098122.1	A/Bangkok/INS487/2010(H1N1))_HA	1734	NCBI Nucleotide database
CY092598.1	A/Sydney/DD3-28/2010(H1N1))_HA	1734	NCBI Nucleotide database
CY096537.1	A/Bangkok/INS519/2010(H1N1))_HA	1734	NCBI Nucleotide database
CY096338.1	A/Bangkok/INS483/2010(H1N1))_HA	1734	NCBI Nucleotide database
CY093149.1	A/Sydney/DD3-23/2010(H1N1))_HA	1734	NCBI Nucleotide database
CY096458.1	A/Bangkok/INS505/2010(H1N1))_HA	1734	NCBI Nucleotide database
CY096529.1	A/Bangkok/INS518/2010(H1N1))_HA	1734	NCBI Nucleotide database
CY093101.1	A/Sydney/DD3-27/2010(H1N1))_HA	1734	NCBI Nucleotide database
CY089315.1	A/Boston/678/2009(H1N1))_HA	1734	NCBI Nucleotide database
CY167340.1	A/Tennessee/F1057c56/2010(H1N1))_HA	1734	NCBI Nucleotide database
CY083817.1	A/Los_Angeles/INS423/2010(H1N1))_HA	1734	NCBI Nucleotide database
CY128395.1	A/Viet_Nam/11032016/2009(H1N1))_HA	1734	NCBI Nucleotide database
CY061115.1	A/Texas/JMS404/2010(H1N1))_HA	1734	NCBI Nucleotide database
CY088593.1	A/Boston/702/2009(H1N1))_HA	1734	NCBI Nucleotide database
CY092944.1	A/Chile/6/2010(H1N1))_HA	1734	NCBI Nucleotide database
CY111374.1	A/Boston/DOA70/2011(H1N1))_HA	1734	NCBI Nucleotide database
CY089291.1	A/Boston/670/2009(H1N1))_HA	1734	NCBI Nucleotide database
CY111278.1	A/Boston/DOA35/2011(H1N1))_HA	1734	NCBI Nucleotide database
CY092864.1	A/Sydney/DD3-59/2011(H1N1))_HA	1734	NCBI Nucleotide database
CY089251.1	A/Boston/637/2009(H1N1))_HA	1734	NCBI Nucleotide database
CY092880.1	A/California/NHRC0001/2011(H1N1))_HA	1734	NCBI Nucleotide database
CY124743.1	A/Singapore/KK57/2011(H1N1))_HA	1756	NCBI Nucleotide database
CY111538.1	A/Boston/DOA26/2011(H1N1))_HA	1734	NCBI Nucleotide database
CY091706.1	A/Singapore/KK124/2011(H1N1))_HA	1758	NCBI Nucleotide database
CY119490.1	A/Malaysia/2173411/2009(H1N1))_HA	1734	NCBI Nucleotide database
CY092614.1	A/Sydney/DD3-31/2010(H1N1))_HA	1734	NCBI Nucleotide database
CY092662.1	A/Sydney/DD3-41/2010(H1N1))_HA	1734	NCBI Nucleotide database
CY092518.1	A/Sydney/DD3-13/2010(H1N1))_HA	1734	NCBI Nucleotide database
CY092816.1	A/Sydney/DD3-24/2010(H1N1))_HA	1734	NCBI Nucleotide database
CY092992.1	A/Chile/34/2010(H1N1))_HA	1734	NCBI Nucleotide database
CY093032.1	A/Chile/71/2010(H1N1))_HA	1734	NCBI Nucleotide database
CY092574.1	A/Sydney/DD3-22/2010(H1N1))_HA	1734	NCBI Nucleotide database
CY098090.1	A/Chile/89/2010(H1N1))_HA	1734	NCBI Nucleotide database
CY093157.1	A/Chile/61/2010(H1N1))_HA	1734	NCBI Nucleotide database
CY093189.1	A/Chile/106/2010(H1N1))_HA	1734	NCBI Nucleotide database
CY092526.1	A/Sydney/DD3-14/2010(H1N1))_HA	1734	NCBI Nucleotide database
CY093048.1	A/Chile/78/2010(H1N1))_HA	1734	NCBI Nucleotide database
CY092904.1	A/Georgia/NHRC0001/2011(H1N1))_HA	1734	NCBI Nucleotide database
CY092510.1	A/Sydney/DD3-12/2010(H1N1))_HA	1734	NCBI Nucleotide database
CY092470.1	A/Sydney/DD3-06/2010(H1N1))_HA	1734	NCBI Nucleotide database
CY092462.1	A/Sydney/DD3-05/2010(H1N1))_HA	1734	NCBI Nucleotide database
CY098114.1	A/Bangkok/INS486/2010(H1N1))_HA	1734	NCBI Nucleotide database
CY096418.1	A/Bangkok/INS499/2010(H1N1))_HA	1734	NCBI Nucleotide database
CY092606.1	A/Sydney/DD3-30/2010(H1N1))_HA	1734	NCBI Nucleotide database
CY092646.1	A/Sydney/DD3-38/2010(H1N1))_HA	1734	NCBI Nucleotide database
CY096322.1	A/Bangkok/INS481/2010(H1N1))_HA	1733	NCBI Nucleotide database
CY096266.1	A/North_Fitzroy/INS474/2010(H1N1))_HA	1734	NCBI Nucleotide database
CY093024.1	A/Chile/58/2010(H1N1))_HA	1734	NCBI Nucleotide database
CY092401.1	A/Sydney/DD3-46/2010(H1N1))_HA	1734	NCBI Nucleotide database
CY092393.1	A/Sydney/DD3-32/2010(H1N1))_HA	1734	NCBI Nucleotide database
CY092832.1	A/Sydney/DD3-49/2010(H1N1))_HA	1734	NCBI Nucleotide database
CY090089.1	A/Managua/3755.03/2009(H1N1))_HA	1734	NCBI Nucleotide database
CY129822.1	A/Khon_Kaen/INS588/2010(H1N1))_HA	1734	NCBI Nucleotide database
CY098162.1	A/Bangkok/INS509/2010(H1N1))_HA	1734	NCBI Nucleotide database
CY096450.1	A/Bangkok/INS504/2010(H1N1))_HA	1734	NCBI Nucleotide database
CY096290.1	A/Bangkok/INS477/2010(H1N1))_HA	1734	NCBI Nucleotide database
CY092896.1	A/South_Carolina/NHRC0002/2011(H1N1))_HA	1734	NCBI Nucleotide database
CY093133.1	A/Sydney/DD3-11/2010(H1N1))_HA	1734	NCBI Nucleotide database
CY147803.1	A/Mexico/24040/2009(H1N1))_HA	1734	NCBI Nucleotide database
CY092638.1	A/Sydney/DD3-37/2010(H1N1))_HA	1734	NCBI Nucleotide database
CY090097.1	A/Boston/706/2009(H1N1))_HA	1734	NCBI Nucleotide database
CY061187.1	A/Texas/JMS413/2010(H1N1))_HA	1734	NCBI Nucleotide database
CY111294.1	A/Boston/DOA44/2011(H1N1))_HA	1734	NCBI Nucleotide database
CY061578.1	A/Texas/JMS401/2010(H1N1))_HA	1734	NCBI Nucleotide database
CY090016.1	A/Wisconsin/629-D02330/2009(H1N1))_HA	1734	NCBI Nucleotide database
CY092534.1	A/Sydney/DD3-15/2010(H1N1))_HA	1734	NCBI Nucleotide database
CY092710.1	A/Sydney/DD3-51/2010(H1N1))_HA	1734	NCBI Nucleotide database
CY147675.1	A/Mexico/24015/2009(H1N1))_HA	1734	NCBI Nucleotide database
CY147843.1	A/Mexico/24047/2009(H1N1))_HA	1734	NCBI Nucleotide database
CY098545.1	A/North_Fitzroy/INS463/2010(H1N1))_HA	1734	NCBI Nucleotide database
CY087024.1	A/New_York/4557/2009(H1N1))_HA	1734	NCBI Nucleotide database
CY092872.1	A/Illinois/NHRC0001/2011(H1N1))_HA	1734	NCBI Nucleotide database
CY087216.1	A/Houston/21OS/2009(H1N1))_HA	1734	NCBI Nucleotide database
CY111254.1	A/Boston/DOA21/2011(H1N1))_HA	1734	NCBI Nucleotide database
CY115862.1	A/Netherlands/947b/2009(H1N1))_HA	1734	NCBI Nucleotide database
CY065872.1	A/Netherlands/2631b/2010(H1N1))_HA	1734	NCBI Nucleotide database
CY092550.1	A/Sydney/DD3-17/2010(H1N1))_HA	1734	NCBI Nucleotide database
CY092486.1	A/Sydney/DD3-08/2010(H1N1))_HA	1734	NCBI Nucleotide database
CY096202.1	A/North_Fitzroy/INS464/2010(H1N1))_HA	1734	NCBI Nucleotide database
CY092454.1	A/Sydney/DD3-04/2010(H1N1))_HA	1734	NCBI Nucleotide database
CY089283.1	A/Boston/667/2009(H1N1))_HA	1734	NCBI Nucleotide database
CY147422.1	A/New_Jersey/Wistar/1976(H1N1))_HA	1738	NCBI Nucleotide database
CY147414.1	A/New_Jersey/Swiss/1976(H1N1))_HA	1738	NCBI Nucleotide database
HM751186.1	A/chicken/Shandong/SG1/2009(H9N2))_HA	1715	NCBI Nucleotide database
CY092840.1	A/Sydney/DD3-55/2010(H1N1))_HA	1734	NCBI Nucleotide database
CY093197.1	A/Chile/109/2010(H1N1))_HA	1734	NCBI Nucleotide database
CY098813.1	A/environment/Guizhou/7/2009(H5N1))_PA	2225	NCBI Nucleotide database
EU146682.1	A/Indonesia/283H/2006(H5N1))_NA	1393	NCBI Nucleotide database
CY095677.1	A/swine/Texas/4199-2/1998(H3N2))_NA	1464	NCBI Nucleotide database
JN540067.1	A/chicken/Sihala/NARC-12103/2008(H9N2))_NA	1477	NCBI Nucleotide database
CY021991.2	A/New_York/908/2004(H3N2))_NA	1444	NCBI Nucleotide database
JX566191.1	A/mallard/Sweden/99851/2009(H6N2))_NA	1439	NCBI Nucleotide database
CY086540.1	A/swine/Hong_Kong/266/2003(H1N1))_NA	1438	NCBI Nucleotide database
CY123210.1	A/Singapore/GP4000/2009(H1N1))_NA	1440	NCBI Nucleotide database
JX308983.1	A/Singapore/GP174/2010(H1N1))_NA	1455	NCBI Nucleotide database
HM173601.1	A/Blagovechensk/01/2009(H1N1))_NA	1446	NCBI Nucleotide database
GQ365685.1	A/Stockholm/44/2009(H1N1))_NA	1449	NCBI Nucleotide database
CY123759.1	A/Singapore/ON2111/2009(H1N1))_NA	1455	NCBI Nucleotide database
JX308951.1	A/Singapore/GP10/2010(H1N1))_NA	1455	NCBI Nucleotide database
GQ365682.1	A/Stockholm/40/2009(H1N1))_NA	1449	NCBI Nucleotide database
CY124819.1	A/Singapore/TT58/2011(H1N1))_NA	1455	NCBI Nucleotide database
JX309554.1	A/Singapore/GP2864/2010(H1N1))_NA	1453	NCBI Nucleotide database
JX309257.1	A/Singapore/KK98/2010(H1N1))_NA	1455	NCBI Nucleotide database
CY081592.1	A/Beijing/3907/2010(H1N1))_NA	1455	NCBI Nucleotide database
CY091715.1	A/Singapore/TT142/2011(H1N1))_NA	1455	NCBI Nucleotide database
JX308967.1	A/Singapore/GP64/2010(H1N1))_NA	1455	NCBI Nucleotide database
CY123761.1	A/Singapore/ON2125/2009(H1N1))_NA	1455	NCBI Nucleotide database
CY086552.1	A/swine/Hong_Kong/567/2003(H1N1))_NA	1439	NCBI Nucleotide database
JX307124.1	A/duck/Thailand/CU-10507T/2011(H7N4))_NA	1441	NCBI Nucleotide database
CY080839.1	A/Boston/49/2009(H1N1))_PB1	2338	NCBI Nucleotide database
CY080927.1	A/Boston/68/2009(H1N1))_PB1	2338	NCBI Nucleotide database
CY080999.1	A/Boston/89/2009(H1N1))_PB1	2338	NCBI Nucleotide database
CY080695.1	A/Boston/20/2009(H1N1))_PB1	2338	NCBI Nucleotide database
CY080711.1	A/Boston/24/2009(H1N1))_PB1	2339	NCBI Nucleotide database
CY080735.1	A/Boston/28/2009(H1N1))_PB1	2338	NCBI Nucleotide database
CY080783.1	A/Boston/38/2009(H1N1))_PB1	2338	NCBI Nucleotide database
CY080959.1	A/Boston/83/2009(H1N1))_PB1	2339	NCBI Nucleotide database
CY080640.1	A/Boston/4/2009(H1N1))_PB1	2338	NCBI Nucleotide database
CY080903.1	A/Boston/65/2009(H1N1))_PB1	2338	NCBI Nucleotide database
CY080767.1	A/Boston/36/2009(H1N1))_PB1	2339	NCBI Nucleotide database
CY080664.1	A/Boston/14/2009(H1N1))_PB1	2339	NCBI Nucleotide database
CY080703.1	A/Boston/21/2009(H1N1))_PB1	2338	NCBI Nucleotide database
CY081023.1	A/Boston/93/2009(H1N1))_PB1	2339	NCBI Nucleotide database
CY080991.1	A/Boston/88/2009(H1N1))_PB1	2338	NCBI Nucleotide database
CY080951.1	A/Boston/76/2009(H1N1))_PB1	2339	NCBI Nucleotide database
CY123310.1	A/Singapore/GP4895/2009(H1N1))_PB1	2338	NCBI Nucleotide database
CY122973.1	A/Singapore/GP2987/2009(H1N1))_PB1	2338	NCBI Nucleotide database
JX309664.1	A/Singapore/GP3667/2010(H1N1))_PB1	2338	NCBI Nucleotide database
JX309148.1	A/Singapore/GP737/2010(H1N1))_PB1	2338	NCBI Nucleotide database
JX309436.1	A/Singapore/CC02/2010(H1N1))_PB1	2338	NCBI Nucleotide database
KF886294.1	A/Jabalpur/112/2009(H1N1))_HA	1731	NCBI Nucleotide database
GU271966.1	A/Thailand/CU-H565/2009(H1N1))_HA	1754	NCBI Nucleotide database
GQ214144.1	A/Paris/2580/2009(H1N1))_HA	1749	NCBI Nucleotide database
JX309350.1	A/Singapore/GP1338/2010(H1N1))_HA	1750	NCBI Nucleotide database
GQ227545.1	A/Stockholm/29/2009(H1N1))_HA	1763	NCBI Nucleotide database
CY123683.1	A/Singapore/ON1964/2009(H1N1))_HA	1774	NCBI Nucleotide database
HM230701.1	A/Zhoushan/52/2009(H1N1))_HA	1778	NCBI Nucleotide database
HM230693.1	A/Zhoushan/1/2009(H1N1))_HA	1778	NCBI Nucleotide database
JX309824.1	A/Singapore/TT459/2010(H1N1))_HA	1774	NCBI Nucleotide database
JX309537.1	A/Singapore/SS33/2010(H1N1))_HA	1750	NCBI Nucleotide database
CY080658.1	A/Boston/14/2009(H1N1))_HA	1770	NCBI Nucleotide database
CY081017.1	A/Boston/93/2009(H1N1))_HA	1770	NCBI Nucleotide database
CY089455.1	A/Thailand/CU-H2698/2010(H1N1))_HA	1777	NCBI Nucleotide database
CY089447.1	A/Thailand/CU-H2548/2010(H1N1))_HA	1778	NCBI Nucleotide database
CY081156.2	A/Thailand/CU-C1157/2010(H1N1))_HA	1775	NCBI Nucleotide database
CY089437.1	A/Thailand/CU-B4339/2010(H1N1))_HA	1775	NCBI Nucleotide database
AY633212.1	A/mallard/Alberta/211/98(H1N1))_HA	1757	NCBI Nucleotide database
CY110764.1	A/swine/Aisne/0054/2010(H1N1))_HA	1730	NCBI Nucleotide database
CY110766.1	A/swine/Cotes_d'Armor/0104/2010(H1N1))_HA	1734	NCBI Nucleotide database
AY633116.1	A/mallard_duck/Alberta/743/1983(H9N1))_HA	1721	NCBI Nucleotide database
KJ696534.1	A/chicken/Iran/Markazi/2014(H9N2))_HA	1733	NCBI Nucleotide database
CY011456.2	A/New_York/636/1996(H3N2))_HA	1753	NCBI Nucleotide database
AY633372.1	A/pintail/Alberta/37/99(H3N8))_HA	1743	NCBI Nucleotide database
JX307127.1	A/duck/Thailand/CU-10507T/2011(H7N4))_HA	1703	NCBI Nucleotide database
JX307201.1	A/duck/Thailand/CU-LM7283T/2010(H7N6))_HA	1701	NCBI Nucleotide database
JX307159.1	A/duck/Thailand/CU-LM7280C/2010(H7N6))_HA	1728	NCBI Nucleotide database
EU684259.1	A/green-winged_teal/MD/648/2004(H7N3))_HA	1716	NCBI Nucleotide database
EU684260.1	A/blue-winged_teal/MD/658/2004(H7N3))_HA	1715	NCBI Nucleotide database
CY076301.1	A/northern_shoveler/Washington/44249-752/2006(H7N3))_HA	1716	NCBI Nucleotide database
JF327327.1	A/duck/OH/492493/2007(H2N3))_HA	1769	NCBI Nucleotide database
JF327335.1	A/chicken/OH/494832/2007(H2N3))_HA	1769	NCBI Nucleotide database
EU372944.1	A/chicken/Egypt/06459-3-NLQP/2006(H5N1))_HA	1736	NCBI Nucleotide database
JN588824.1	A/chicken/Cambodia/008LC1/2011(H5N1))_HA	1759	NCBI Nucleotide database
HM189305.1	A/swine/Guangdong/1/2010(H1N1))_NP	1562	NCBI Nucleotide database
FJ349249.1	A/mallard/ZhaLong/88/2004(H4N6))_NP	1543	NCBI Nucleotide database
AY633319.1	A/pintail/Alberta/113/85(H6N2))_NP	1546	NCBI Nucleotide database
AY633127.1	A/mallard/Alberta/111/99(H4N6))_NP	1552	NCBI Nucleotide database
AY633119.1	A/mallard_duck/Alberta/743/1983(H9N1))_NP	1546	NCBI Nucleotide database
FJ912928.1	A/Thailand/CU51/2006(H1N1))_NP	1561	NCBI Nucleotide database
FJ912916.1	A/Thailand/CU44/2006(H1N1))_NP	1546	NCBI Nucleotide database
KJ690507.1	A/Uganda/MUWRP-067/2009(H1N1))_NS	887	NCBI Nucleotide database
KJ130200.1	A/New_Zealand/2047/2009(H1N1))_NS	886	NCBI Nucleotide database
GQ365369.1	A/Stockholm/35/2009(H1N1))_NS	885	NCBI Nucleotide database
GQ360065.1	A/Stockholm/32/2009(H1N1))_NS	887	NCBI Nucleotide database
GQ360063.1	A/Stockholm/33/2009(H1N1))_NS	888	NCBI Nucleotide database
GU112094.1	A/Zhejiang/DTID-ZJU02/2009(H1N1))_NS	889	NCBI Nucleotide database
GQ359770.1	A/Stockholm/30/2009(H1N1))_NS	890	NCBI Nucleotide database
KJ130184.1	A/New_Zealand/1212d/2009(H1N1))_NS	883	NCBI Nucleotide database
KJ130152.1	A/New_Zealand/1212c/2009(H1N1))_NS	887	NCBI Nucleotide database
CY089459.1	A/Thailand/CU-H2698/2010(H1N1))_NS	868	NCBI Nucleotide database
CY089433.1	A/Thailand/CU-B4148/2010(H1N1))_NS	887	NCBI Nucleotide database
KC859170.1	A/swine/Thailand/LB171/2010(H1N1))_NS	874	NCBI Nucleotide database
CY081159.2	A/Thailand/CU-C1157/2010(H1N1))_NS	861	NCBI Nucleotide database
EU153338.1	A/chicken/Phitsanulok/NIAH6-3-0022/2005(H5N1))_NS	856	NCBI Nucleotide database
EU153333.1	A/chicken/Thailand/Kamphaengphet-3-02/2005(H5N1))_NS	867	NCBI Nucleotide database
EU153299.1	A/chicken/Kamphaengphet-2-06/2004(H5N1))_NS	866	NCBI Nucleotide database
EU153295.1	A/chicken/Kamphaengphet-2-02/2004(H5N1))_NS	873	NCBI Nucleotide database
EU153304.1	A/chicken/Nakornsawan/2-07/2004(H5N1))_NS	875	NCBI Nucleotide database
EU153292.1	A/chicken/Uttaradit-2-01/2004(H5N1))_NS	875	NCBI Nucleotide database
EU402402.1	A/chicken/Rostov/22-1/2007(H5N1))_NS	870	NCBI Nucleotide database
EU153303.1	A/chicken/Nakornsawan/2-06/2004(H5N1))_NS	869	NCBI Nucleotide database
EU153318.1	A/chicken/Phetchabun-2-01/2004(H5N1))_NS	873	NCBI Nucleotide database
AB239327.1	A/whooper_swan/Mongolia/6/05(H5N1))_NS	854	NCBI Nucleotide database
CY081105.1	A/Ontario/804635/2010(H1N1))_NS	887	NCBI Nucleotide database
JX309710.1	A/Singapore/TT428/2010(H1N1))_NS	887	NCBI Nucleotide database
JX309614.1	A/Singapore/KK420/2010(H1N1))_NS	887	NCBI Nucleotide database
GQ463957.1	A/Changsha/78/2009(H1N1))_NS	857	NCBI Nucleotide database
GQ396513.1	A/Changsha/05/2009(H1N1))_NS	855	NCBI Nucleotide database
CY081588.1	A/Beijing/3884/2010(H1N1))_NS	843	NCBI Nucleotide database
CY124712.1	A/Singapore/KK12/2011(H1N1))_NS	848	NCBI Nucleotide database
CY081081.1	A/Ontario/720545/2010(H1N1))_NS	884	NCBI Nucleotide database
JX309920.1	A/Singapore/GP4444/2010(H1N1))_NS	864	NCBI Nucleotide database
FJ434376.1	A/mute_swan/Aktau/1460/2006(H5N1))_NS	878	NCBI Nucleotide database
CY089467.1	A/Thailand/CU-H2911/2011(H1N1))_NS	861	NCBI Nucleotide database
CY002091.1	A/Memphis/66/1986(H3N2))_NP	1539	NCBI Nucleotide database
CY100479.1	A/Mexico_City/INER13/2009(H1N1))_PA	2230	NCBI Nucleotide database
CY085072.1	A/swine/Hong_Kong/1286/1993(H1N1))_PA	2221	NCBI Nucleotide database
CY085048.1	A/swine/Hong_Kong/1219/1993(H1N1))_PA	2221	NCBI Nucleotide database
CY085056.1	A/swine/Hong_Kong/1223/1993(H1N1))_PA	2221	NCBI Nucleotide database
CY085032.1	A/swine/Hong_Kong/813/1993(H1N1))_PA	2221	NCBI Nucleotide database
CY087087.1	A/swine/Hong_Kong/2503/1994(H1N1))_PA	2221	NCBI Nucleotide database
CY087095.1	A/swine/Hong_Kong/2507/1994(H1N1))_PA	2221	NCBI Nucleotide database
GQ253488.1	A/Zhejiang/2/2009(H1N1))_PA	2225	NCBI Nucleotide database
CY084467.1	A/New_York/6537/2009(H1N1))_PA	2225	NCBI Nucleotide database
CY098797.1	A/environment/Guizhou/2/2009(H5N1))_PA	2230	NCBI Nucleotide database
CY098821.1	A/environment/Guizhou/9/2009(H5N1))_PA	2226	NCBI Nucleotide database
CY092198.1	A/Australia/38/2009(H1N1))_PA	2225	NCBI Nucleotide database
CY084459.1	A/New_York/6418/2009(H1N1))_PA	2225	NCBI Nucleotide database
CY098765.1	A/water/Hebei/1/2009(H5N1))_PA	2225	NCBI Nucleotide database
CY098789.1	A/duck_feces/Hebei/5/2009(H5N1))_PA	2229	NCBI Nucleotide database
CY098844.1	A/water/Hunan/3/2009(H5N1))_PA	2229	NCBI Nucleotide database
CY084728.1	A/swine/Hong_Kong/58/1977(H1N1))_PA	2215	NCBI Nucleotide database
CY084832.1	A/swine/Hong_Kong/79/1978(H1N1))_PA	2221	NCBI Nucleotide database
CY084840.1	A/swine/Hong_Kong/80/1978(H1N1))_PA	2221	NCBI Nucleotide database
CY084592.1	A/swine/Hong_Kong/39/1977(H1N1))_PA	2220	NCBI Nucleotide database
CY084600.1	A/swine/Hong_Kong/40/1977(H1N1))_PA	2221	NCBI Nucleotide database
CY084664.1	A/swine/Hong_Kong/48/1977(H1N1))_PA	2220	NCBI Nucleotide database
CY084752.1	A/swine/Hong_Kong/63/1977(H1N1))_PA	2221	NCBI Nucleotide database
CY084656.1	A/swine/Hong_Kong/47/1977(H1N1))_PA	2221	NCBI Nucleotide database
CY084696.1	A/swine/Hong_Kong/53/1977(H1N1))_PA	2221	NCBI Nucleotide database
CY084472.1	A/swine/Hong_Kong/51/1977(H1N1))_PA	2221	NCBI Nucleotide database
CY084680.1	A/swine/Hong_Kong/50/1977(H1N1))_PA	2221	NCBI Nucleotide database
CY084504.1	A/swine/Hong_Kong/27/1977(H1N1))_PA	2221	NCBI Nucleotide database
CY084536.1	A/swine/Hong_Kong/31/1977(H1N1))_PA	2221	NCBI Nucleotide database
CY084544.1	A/swine/Hong_Kong/32/1977(H1N1))_PA	2221	NCBI Nucleotide database
CY084488.1	A/swine/Hong_Kong/25/1977(H1N1))_PA	2221	NCBI Nucleotide database
CY084520.1	A/swine/Hong_Kong/29/1977(H1N1))_PA	2221	NCBI Nucleotide database
CY084552.1	A/swine/Hong_Kong/33/1977(H1N1))_PA	2221	NCBI Nucleotide database
CY084496.1	A/swine/Hong_Kong/26/1977(H1N1))_PA	2221	NCBI Nucleotide database
CY084568.1	A/swine/Hong_Kong/36/1977(H1N1))_PA	2221	NCBI Nucleotide database
CY084648.1	A/swine/Hong_Kong/46/1977(H1N1))_PA	2221	NCBI Nucleotide database
CY084816.1	A/swine/Hong_Kong/76/1977(H1N1))_PA	2221	NCBI Nucleotide database
CY084632.1	A/swine/Hong_Kong/44/1977(H1N1))_PA	2220	NCBI Nucleotide database
CY084872.1	A/swine/Hong_Kong/100/1979(H1N1))_PA	2192	NCBI Nucleotide database
CY084888.1	A/swine/Hong_Kong/89/1979(H1N1))_PA	2221	NCBI Nucleotide database
CY084928.1	A/swine/Hong_Kong/95/1979(H1N1))_PA	2221	NCBI Nucleotide database
JX293372.1	A/swine/Thailand/CU-CG45/2011(H3N2))_PA	2199	NCBI Nucleotide database
AF380163.1	A/Goose/Guangdong/3/97(H5N1))_PA	2184	NCBI Nucleotide database
GQ410206.1	A/Taiwan/1125/2009(H3N2))_MP	978	NCBI Nucleotide database
GQ410194.1	A/Taiwan/F1653/2009(H3N2))_MP	978	NCBI Nucleotide database
GQ410198.1	A/Taiwan/F247/2009(H3N2))_MP	978	NCBI Nucleotide database
GQ410196.1	A/Taiwan/F1965/2009(H3N2))_MP	978	NCBI Nucleotide database
GQ410195.1	A/Taiwan/F1963/2009(H3N2))_MP	978	NCBI Nucleotide database
GQ410209.1	A/Taiwan/2597/2009(H3N2))_MP	978	NCBI Nucleotide database
GQ410203.1	A/Taiwan/5780/2008(H3N2))_MP	978	NCBI Nucleotide database
GQ410201.1	A/Taiwan/4055/2009(H3N2))_MP	978	NCBI Nucleotide database
AY633341.1	A/pintail/Alberta/156/97(H3N8))_MP	1020	NCBI Nucleotide database
GQ360066.1	A/Stockholm/32/2009(H1N1))_MP	1026	NCBI Nucleotide database
JX309139.1	A/Singapore/GP521/2010(H1N1))_MP	1017	NCBI Nucleotide database
JN055394.1	A/Muscovy_duck/Vietnam/18151/2009(H5N1))_MP	1004	NCBI Nucleotide database
FJ868017.1	A/chicken/Thailand/ST-351/2008(H5N1))_MP	1014	NCBI Nucleotide database
AY633309.1	A/mallard_duck/ALB/98/1985(H6N2))_MP	1016	NCBI Nucleotide database
HQ165993.1	A/chicken/Pakistan/NARC-16945/2010(H3N1))_PB2	2345	NCBI Nucleotide database
JX307171.1	A/duck/Thailand/CU-LM7279T/2010(H7N6))_PB2	2312	NCBI Nucleotide database
GU252813.1	A/chicken/Assam/140203/2008(H5N1))_PB2	2338	NCBI Nucleotide database
CY080992.1	A/Boston/88/2009(H1N1))_PB2	2329	NCBI Nucleotide database
CY080688.1	A/Boston/18/2009(H1N1))_PB2	2329	NCBI Nucleotide database
CY080768.1	A/Boston/36/2009(H1N1))_PB2	2329	NCBI Nucleotide database
CY080696.1	A/Boston/20/2009(H1N1))_PB2	2329	NCBI Nucleotide database
CY080872.1	A/Boston/60/2009(H1N1))_PB2	2329	NCBI Nucleotide database
CY080800.1	A/Boston/41/2009(H1N1))_PB2	2329	NCBI Nucleotide database
CY080736.1	A/Boston/28/2009(H1N1))_PB2	2329	NCBI Nucleotide database
CY080712.1	A/Boston/24/2009(H1N1))_PB2	2329	NCBI Nucleotide database
CY080633.1	A/Boston/1/2009(H1N1))_PB2	2329	NCBI Nucleotide database
CY080952.1	A/Boston/76/2009(H1N1))_PB2	2329	NCBI Nucleotide database
CY080784.1	A/Boston/38/2009(H1N1))_PB2	2329	NCBI Nucleotide database
CY080904.1	A/Boston/65/2009(H1N1))_PB2	2329	NCBI Nucleotide database
CY080704.1	A/Boston/21/2009(H1N1))_PB2	2329	NCBI Nucleotide database
CY080760.1	A/Boston/35/2009(H1N1))_PB2	2329	NCBI Nucleotide database
CY080665.1	A/Boston/14/2009(H1N1))_PB2	2329	NCBI Nucleotide database
CY080680.1	A/Boston/17/2009(H1N1))_PB2	2329	NCBI Nucleotide database
CY080744.1	A/Boston/30/2009(H1N1))_PB2	2329	NCBI Nucleotide database
CY080864.1	A/Boston/58/2009(H1N1))_PB2	2329	NCBI Nucleotide database
CY080976.1	A/Boston/85/2009(H1N1))_PB2	2329	NCBI Nucleotide database
CY081024.1	A/Boston/93/2009(H1N1))_PB2	2329	NCBI Nucleotide database
CY080840.1	A/Boston/49/2009(H1N1))_PB2	2329	NCBI Nucleotide database
GU183804.1	A/Thailand/CU-B685/2009(H1N1))_PB2	2339	NCBI Nucleotide database
CY081000.1	A/Boston/89/2009(H1N1))_PB2	2329	NCBI Nucleotide database
CY080928.1	A/Boston/68/2009(H1N1))_PB2	2329	NCBI Nucleotide database
JX293370.1	A/swine/Thailand/CU-CG45/2011(H3N2))_PB2	2336	NCBI Nucleotide database
JX908079.1	A/swine/Spain/10/2011(H1N2))_PB1	2330	NCBI Nucleotide database
GQ410208.1	A/Taiwan/2573/2009(H3N2))_MP	978	NCBI Nucleotide database
GQ410204.1	A/Taiwan/1088/2009(H3N2))_MP	978	NCBI Nucleotide database
GQ410205.1	A/Taiwan/1124/2009(H3N2))_MP	978	NCBI Nucleotide database
KC610060.1	A/swine/Thailand/CU-SPN47/2010(H1N1))_NS	894	NCBI Nucleotide database
GQ223446.1	A/GuangzhouSB/01/2009(H1N1))_MP	1024	NCBI Nucleotide database
CY089438.1	A/Thailand/CU-B4339/2010(H1N1))_NP	1541	NCBI Nucleotide database
CY074954.1	A/Thailand/CU-H1285/2010(H3N2))_NS	894	NCBI Nucleotide database
CY084720.1	A/swine/Hong_Kong/57/1977(H1N1))_PA	2181	NCBI Nucleotide database
GQ410207.1	A/Taiwan/2557/2009(H3N2))_MP	978	NCBI Nucleotide database
CY122316.1	A/Memphis/8/2003(H1N2))_HA	1741	NCBI Nucleotide database
CY105904.1	A/Puerto_Rico/8-SV2/1934(H1N1))_HA	1741	NCBI Nucleotide database
AB573800.1	A/swine/Okinawa/2/2005(H1N1))_NA	1744	NCBI Nucleotide database
GQ457548.1	A/Saskatchewan/5351/2009(H1N1))_HA	1741	NCBI Nucleotide database
GQ457547.1	A/Saskatchewan/5131/2009(H1N1))_HA	1741	NCBI Nucleotide database
CY159449.1	A/swine/Colorado/02875/2009(H1N2))_HA	1745	NCBI Nucleotide database
CY158105.1	A/swine/Minnesota/01604/2007(H1N2))_HA	1747	NCBI Nucleotide database
CY158921.1	A/swine/Iowa/SG1290/2007(H1N2))_HA	1747	NCBI Nucleotide database
CY159249.1	A/swine/Minnesota/SG1470/2004(H1N1))_HA	1746	NCBI Nucleotide database
CY157903.1	A/swine/Oklahoma/SG1244/2006(H1N1))_HA	1746	NCBI Nucleotide database
CY159265.1	A/swine/Oklahoma/00790/2005(H1N1))_HA	1746	NCBI Nucleotide database
CY172671.1	A/New_York/1069/2007(H1N1))_HA	1746	NCBI Nucleotide database
CY172655.1	A/New_York/1066/2007(H1N1))_HA	1747	NCBI Nucleotide database
AB571957.1	A/swine/Chiba/1/1991(H1N2))_NA	1744	NCBI Nucleotide database
AB294217.1	A/swine/Miyagi/5/2003(H1N2))_HA	1743	NCBI Nucleotide database
CY136973.1	A/mallard/Alberta/119/1998(H1N1))_HA	1749	NCBI Nucleotide database
CY095236.1	A/environment/New_York/99168-2/2005(H1N1))_HA	1742	NCBI Nucleotide database
CY095220.2	A/Muscovy_duck/New_York/99159/2005(H1N1))_HA	1742	NCBI Nucleotide database
FJ432778.1	A/goose/Italy/296426/2003(H1N1))_HA	1744	NCBI Nucleotide database
FJ432754.1	A/duck/Italy/69238/2007(H1N1))_HA	1743	NCBI Nucleotide database
JX566031.1	A/mallard/Sweden/99996/2009(H1N1))_HA	1762	NCBI Nucleotide database
AB274304.1	A/pintail/Shimane/324/98(H1N9))_HA	1743	NCBI Nucleotide database
AB560965.1	A/duck/Hokkaido/327/2009(H1N3))_NA	1743	NCBI Nucleotide database
AB560963.1	A/duck/Hokkaido/111/2009(H1N5))_NA	1743	NCBI Nucleotide database
CY076897.1	A/mallard/Netherlands/30/2006(H1N4))_HA	1743	NCBI Nucleotide database
AB271115.1	A/swan/Hokkaido/55/1996(H1N1))_HA	1743	NCBI Nucleotide database
KC984937.1	A/swine/Italy/55230/2012(H1N1))_HA	1740	NCBI Nucleotide database
CY148767.1	A/Boston/DOA2-158/2013(H3N2))_NP	1504	NCBI Nucleotide database
CY182700.1	A/Houston/JMM_62/2012(H3N2))_NP	1504	NCBI Nucleotide database
CY183004.1	A/Houston/JMM_103/2013(H3N2))_NP	1504	NCBI Nucleotide database
CY182988.1	A/Houston/JMM_101/2013(H3N2))_NP	1504	NCBI Nucleotide database
CY183308.1	A/Houston/JMM_145/2013(H3N2))_NP	1504	NCBI Nucleotide database
CY183100.1	A/Houston/JMM_116/2013(H3N2))_NP	1504	NCBI Nucleotide database
CY183284.1	A/Houston/JMM_141/2013(H3N2))_NP	1504	NCBI Nucleotide database
CY170434.1	A/Boston/YGA_02055/2013(H3N2))_NP	1504	NCBI Nucleotide database
CY114539.1	A/Novosibirsk/RII08/2012(H3N2))_NP	1504	NCBI Nucleotide database
CY148303.1	A/Boston/DOA2-097/2012(H3N2))_NP	1504	NCBI Nucleotide database
CY183028.1	A/Houston/JMM_106/2013(H3N2))_NP	1504	NCBI Nucleotide database
CY182820.1	A/Houston/JMM_77/2012(H3N2))_NP	1504	NCBI Nucleotide database
KJ943653.1	A/Santiago/p24d5/2012(H3N2))_NP	1504	NCBI Nucleotide database
KJ943576.1	A/Santiago/p3d0/2012(H3N2))_NP	1504	NCBI Nucleotide database
CY186182.1	A/Houston/JMM_170/2013(H3N2))_NP	1504	NCBI Nucleotide database
CY183132.1	A/Houston/JMM_120/2013(H3N2))_NP	1504	NCBI Nucleotide database
CY183204.1	A/Houston/JMM_129/2013(H3N2))_NP	1504	NCBI Nucleotide database
CY168746.1	A/Boston/YGA_01031/2012(H3N2))_NP	1504	NCBI Nucleotide database
CY182908.1	A/Houston/JMM_90/2012(H3N2))_NP	1504	NCBI Nucleotide database
KJ943675.1	A/Santiago/p25d7/2012(H3N2))_NP	1504	NCBI Nucleotide database
CY114559.1	A/Novosibirsk/RII09/2012(H3N2))_NP	1505	NCBI Nucleotide database
CY148839.1	A/Boston/DOA2-170/2013(H3N2))_NP	1504	NCBI Nucleotide database
CY161171.1	A/Peru/PER112/2010(H3N2))_NP	1504	NCBI Nucleotide database
KJ943157.1	A/Santiago/p37d3/2012(H3N2))_NP	1504	NCBI Nucleotide database
CY135151.1	A/Texas/JMM_58/2012(H3N2))_NP	1504	NCBI Nucleotide database
CY182692.1	A/Houston/JMM_61/2012(H3N2))_NP	1504	NCBI Nucleotide database
CY169186.1	A/Boston/YGA_01092/2012(H3N2))_NP	1504	NCBI Nucleotide database
CY167839.1	A/Boston/YGA_01195/2013(H3N2))_NP	1504	NCBI Nucleotide database
CY182876.1	A/Houston/JMM_85/2012(H3N2))_NP	1504	NCBI Nucleotide database
CY171170.1	A/Chicago/YGA_04020/2012(H3N2))_NP	1504	NCBI Nucleotide database
CY182956.1	A/Houston/JMM_96/2012(H3N2))_NP	1504	NCBI Nucleotide database
CY183164.1	A/Houston/JMM_124/2013(H3N2))_NP	1504	NCBI Nucleotide database
CY134815.1	A/Texas/JMM_13/2012(H3N2))_NP	1504	NCBI Nucleotide database
CY135047.1	A/Texas/JMM_44/2012(H3N2))_NP	1504	NCBI Nucleotide database
CY006302.1	A/Hong_Kong/3/1969(H3N2))_NP	1513	NCBI Nucleotide database
CY162635.1	A/Peru/PER301/2012(H3N2))_NP	1505	NCBI Nucleotide database
CY114549.1	A/Saint-Petersburg/RII03/2012(H3N2))_NP	1504	NCBI Nucleotide database
CY114544.1	A/Saint-Petersburg/RII02/2012(H3N2))_NP	1505	NCBI Nucleotide database
CY114534.1	A/Petrozavodsk/RII01/2012(H3N2))_NP	1505	NCBI Nucleotide database
CY182732.1	A/Houston/JMM_66/2012(H3N2))_NP	1505	NCBI Nucleotide database
KJ943732.1	A/Santiago/p4d1/2012(H3N2))_NP	1504	NCBI Nucleotide database
AY303659.1	A/chicken/Chile/4957/02(H7N3))_NP	1509	NCBI Nucleotide database
AY303658.1	A/chicken/Chile/176822/02(H7N3))_NP	1510	NCBI Nucleotide database
CY147374.1	A/FLW/1951(H1N1))_HA	1724	NCBI Nucleotide database
HM176663.1	A/Taiwan/N510/2008(H1N1))_HA	1714	NCBI Nucleotide database
CY172711.1	A/New_York/1074/2007(H1N1))_HA	1730	NCBI Nucleotide database
CY172679.1	A/New_York/1070/2007(H1N1))_HA	1730	NCBI Nucleotide database
CY172695.1	A/New_York/1072/2007(H1N1))_HA	1730	NCBI Nucleotide database
AY240894.1	A/chicken/New_York/14714-9/1999(H7N3))_HA	1697	NCBI Nucleotide database
AY240892.1	A/chicken/New_York/12273-11/1999(H7N3))_HA	1697	NCBI Nucleotide database
AF072395.2	A/Chicken/Pennsylvania/11767-1/97(H7N2))_HA	1673	NCBI Nucleotide database
AY240893.1	A/chicken/NY/1387-8/98(H7N2))_HA	1673	NCBI Nucleotide database
GU050547.1	A/seal/Massachusetts/1/1980(H7N7))_HA	1700	NCBI Nucleotide database
CY102672.1	A/mallard/Alberta/27/2001(H7N3))_HA	1700	NCBI Nucleotide database
EU743008.1	A/143585/2001(H7N3))_HA	1700	NCBI Nucleotide database
AY240895.1	A/chicken/NY/21586-8/99(H7N2))_HA	1673	NCBI Nucleotide database
CY095044.1	A/chicken/New_York/31621-7/2005(H7N2))_HA	1669	NCBI Nucleotide database
CY095028.1	A/environment/New_York/31621-4/2005(H7N2))_HA	1669	NCBI Nucleotide database
CY095004.1	A/environment/New_York/23165-3/2005(H7N2))_HA	1669	NCBI Nucleotide database
CY039263.3	A/chicken/New_York/23165-9/2005(H7N2))_HA	1671	NCBI Nucleotide database
CY095012.1	A/turkey/New_York/23165-8/2005(H7N2))_HA	1669	NCBI Nucleotide database
CY095060.1	A/unknown/New_York/38651/2005(H7N2))_HA	1669	NCBI Nucleotide database
AY240897.1	A/chicken/NJ/30749-3/2000(H7N2))_HA	1673	NCBI Nucleotide database
AY240887.1	A/chicken/NJ/15814-9/99(H7N2))_HA	1674	NCBI Nucleotide database
AY240907.1	A/Chicken/NY/14858-12/99(H7N2))_HA	1673	NCBI Nucleotide database
EU742978.1	A/chicken/NJ/16224-6/1999(H7N2))_HA	1676	NCBI Nucleotide database
AY240896.1	A/chicken/NY/22409-4/99(H7N2))_HA	1673	NCBI Nucleotide database
CY172937.1	A/New_York/1108/2008(H1N1))_NA	1421	NCBI Nucleotide database
CY172913.1	A/New_York/1104/2008(H1N1))_NA	1421	NCBI Nucleotide database
CY172929.1	A/New_York/1107/2008(H1N1))_NA	1421	NCBI Nucleotide database
CY087153.1	A/California/VRDL148/2009(H1N1))_NA	1431	NCBI Nucleotide database
KJ130174.1	A/New_Zealand/1212a/2009(H1N1))_NA	1416	NCBI Nucleotide database
CY148243.1	A/Puerto_Rico/8/1934(H1N1))_HA	1724	NCBI Nucleotide database
CY146817.1	A/PAL/unknown(H1N2))_HA	1724	NCBI Nucleotide database
CY146841.1	A/Puerto_Rico/8-SV20/1934(H1N1))_HA	1724	NCBI Nucleotide database
CY147494.1	A/Puerto_Rico/8-SV8/1934(H1N1))_HA	1724	NCBI Nucleotide database
CY147486.1	A/Puerto_Rico/8-SV7/1934(H1N1))_HA	1724	NCBI Nucleotide database
CY146865.1	A/Puerto_Rico/8-SV60/1934(H1N1))_HA	1724	NCBI Nucleotide database
CY147478.1	A/Puerto_Rico/8-SV5/1934(H1N1))_HA	1724	NCBI Nucleotide database
CY146857.1	A/Puerto_Rico/8-SV40/1934(H1N1))_HA	1724	NCBI Nucleotide database
CY146849.1	A/Puerto_Rico/8-SV30/1934(H1N1))_HA	1724	NCBI Nucleotide database
CY147470.1	A/Puerto_Rico/8-SV1/1934(H1N1))_HA	1724	NCBI Nucleotide database
CY146881.1	A/Puerto_Rico/8-CV10/1934(H1N1))_HA	1724	NCBI Nucleotide database
CY146889.1	A/Puerto_Rico/8-KV20/1934(H1N1))_HA	1724	NCBI Nucleotide database
CY124776.1	A/Singapore/TT157/2011(H1N1))_HA	1748	NCBI Nucleotide database
CY124746.1	A/Singapore/KK85/2011(H1N1))_HA	1748	NCBI Nucleotide database
CY176706.1	A/Minneapolis/INS3_675/2012(H1N1))_HA	1735	NCBI Nucleotide database
KF886295.1	A/Indore/1085/2010(H1N1))_HA	1704	NCBI Nucleotide database
GQ365658.1	A/Bayern/62/2009(H1N1))_HA	1704	NCBI Nucleotide database
GQ359771.1	A/Puerto_Montt/Bio87/2009(H1N1))_HA	1707	NCBI Nucleotide database
JX309364.1	A/Singapore/KK126/2010(H1N1))_HA	1748	NCBI Nucleotide database
CY124761.1	A/Singapore/TT117/2011(H1N1))_HA	1748	NCBI Nucleotide database
JX309995.1	A/Singapore/TT491/2010(H1N1))_HA	1748	NCBI Nucleotide database
CY124560.1	A/Singapore/GP479/2011(H1N1))_HA	1748	NCBI Nucleotide database
GQ452272.1	A/swine/Guangdong/2/2009(H1N1))_HA	1725	NCBI Nucleotide database
JX309250.1	A/Singapore/KK103/2010(H1N1))_HA	1736	NCBI Nucleotide database
CY086726.1	A/swine/Hong_Kong/1100/2004(H1N1))_NA	1426	NCBI Nucleotide database
CY086069.1	A/swine/Hong_Kong/4129/1999(H1N1))_NA	1424	NCBI Nucleotide database
FJ403557.1	A/Berlin/1/08(H1N1))_NA	1418	NCBI Nucleotide database
EU050147.1	A/guinea_fowl/Shantou/6302/2004(H6N1))_NA	1368	NCBI Nucleotide database
EU050108.1	A/chukkar/Shantou/3809/2003(H6N1))_NA	1368	NCBI Nucleotide database
EU050137.1	A/partridge/Shantou/3936/2004(H6N1))_NA	1365	NCBI Nucleotide database
EU050133.1	A/partridge/Shantou/3201/2004(H6N1))_NA	1368	NCBI Nucleotide database
EU050136.1	A/chukkar/Shantou/3574/2004(H6N1))_NA	1368	NCBI Nucleotide database
EU050135.1	A/guinea_fowl/Shantou/3431/2004(H6N1))_NA	1368	NCBI Nucleotide database
EU050130.1	A/quail/Shantou/2766/2004(H6N1))_NA	1365	NCBI Nucleotide database
EU050134.1	A/chukkar/Shantou/3322/2004(H6N1))_NA	1368	NCBI Nucleotide database
EU050127.1	A/chukkar/Shantou/2478/2004(H6N1))_NA	1368	NCBI Nucleotide database
EU050131.1	A/pheasant/Shantou/2798/2004(H6N1))_NA	1368	NCBI Nucleotide database
EU050115.1	A/chukkar/Shantou/121/2004(H6N1))_NA	1365	NCBI Nucleotide database
EU050116.1	A/turkey/Shantou/135/2004(H6N1))_NA	1368	NCBI Nucleotide database
EU050122.1	A/chukkar/Shantou/1550/2004(H6N1))_NA	1365	NCBI Nucleotide database
EU050121.1	A/partridge/Shantou/1297/2004(H6N1))_NA	1368	NCBI Nucleotide database
EU050109.1	A/quail/Shantou/3958/2003(H6N1))_NA	1368	NCBI Nucleotide database
EU050118.1	A/chukkar/Shantou/795/2004(H6N1))_NA	1368	NCBI Nucleotide database
EU050105.1	A/chukkar/Shantou/2888/2003(H6N1))_NA	1368	NCBI Nucleotide database
EU050141.1	A/partridge/Shantou/5028/2004(H6N1))_NA	1368	NCBI Nucleotide database
EU050120.1	A/chukkar/Shantou/1201/2004(H6N1))_NA	1368	NCBI Nucleotide database
EU050103.1	A/quail/Shantou/1770/2003(H6N1))_NA	1368	NCBI Nucleotide database
EU050104.1	A/quail/Shantou/2602/2003(H6N1))_NA	1368	NCBI Nucleotide database
EU050101.1	A/quail/Shantou/1052/2003(H6N1))_NA	1368	NCBI Nucleotide database
EU050117.1	A/turkey/Shantou/752/2004(H6N1))_NA	1368	NCBI Nucleotide database
EU050125.1	A/chukkar/Shantou/2113/2004(H6N1))_NA	1368	NCBI Nucleotide database
EU050128.1	A/quail/Shantou/2614/2004(H6N1))_NA	1368	NCBI Nucleotide database
EU050110.1	A/chukkar/Shantou/3978/2003(H6N1))_NA	1368	NCBI Nucleotide database
CY134467.1	A/Boston/DOA08/2011(H1N1))_NA	1428	NCBI Nucleotide database
GQ359769.1	A/Stockholm/30/2009(H1N1))_NA	1426	NCBI Nucleotide database
CY147773.1	A/Mexico/24033/2009(H1N1))_NA	1420	NCBI Nucleotide database
CY147949.1	A/Mexico/24061/2009(H1N1))_NA	1420	NCBI Nucleotide database
EU050132.1	A/chukkar/Shantou/3182/2004(H6N1))_NA	1368	NCBI Nucleotide database
EU050092.1	A/chukkar/Shantou/352/2002(H6N1))_NA	1368	NCBI Nucleotide database
EU050093.1	A/chukkar/Shantou/467/2002(H6N1))_NA	1368	NCBI Nucleotide database
EU050098.1	A/chukkar/Shantou/1712/2002(H6N1))_NA	1368	NCBI Nucleotide database
EU050099.1	A/quail/Shantou/1825/2002(H6N1))_NA	1368	NCBI Nucleotide database
EU050091.1	A/quail/Shantou/5234/2001(H6N1))_NA	1368	NCBI Nucleotide database
EU050095.1	A/chukkar/Shantou/823/2002(H6N1))_NA	1368	NCBI Nucleotide database
AY297147.1	A/Gwangju/90/2002(H1N1))_NA	1446	NCBI Nucleotide database
AY310412.1	A/Chonnam/51/2002(H1N1))_NA	1443	NCBI Nucleotide database
CY103982.1	A/HaNoi/2253/2001(H1N1))_NA	1430	NCBI Nucleotide database
CY119068.1	A/Malaysia/11641/1997(H1N1))_NA	1428	NCBI Nucleotide database
CY104776.1	A/HaNoi/HN603/2003(H1N1))_NA	1427	NCBI Nucleotide database
JX307232.1	A/duck/Thailand/CU-7519C/2010(H3N8))_NA	1428	NCBI Nucleotide database
CY112299.1	A/Bilthoven/6022/1972(H3N2))_NA	1437	NCBI Nucleotide database
CY113063.1	A/Bilthoven/21438/1971(H3N2))_NA	1437	NCBI Nucleotide database
CY113071.1	A/Bilthoven/21801/1971(H3N2))_NA	1437	NCBI Nucleotide database
CY112283.1	A/Bilthoven/6449/1971(H3N2))_NA	1438	NCBI Nucleotide database
CY112291.1	A/Hong_Kong/107/1971(H3N2))_NA	1436	NCBI Nucleotide database
CY112259.1	A/Bilthoven/808/1969(H3N2))_NA	1437	NCBI Nucleotide database
CY113047.1	A/Bilthoven/908/1969(H3N2))_NA	1438	NCBI Nucleotide database
CY112243.1	A/Bilthoven/16398/1968(H3N2))_NA	1437	NCBI Nucleotide database
CY113055.1	A/Bilthoven/17938/1969(H3N2))_NA	1436	NCBI Nucleotide database
CY112815.1	A/Victoria/75/1995(H3N2))_NA	1437	NCBI Nucleotide database
CY137676.1	A/mallard/Alberta/166/2006(H1N1))_NA	1428	NCBI Nucleotide database
CY097392.1	A/mallard/Wisconsin/4194/2009(H1N1))_NA	1429	NCBI Nucleotide database
CY097384.1	A/mallard/Wisconsin/3165/2009(H1N1))_NA	1429	NCBI Nucleotide database
CY095230.1	A/Muscovy_duck/New_York/97382-2/2005(H1N1))_NA	1413	NCBI Nucleotide database
CY133163.1	A/mallard/Wisconsin/10OS3144/2010(H6N1))_NA	1428	NCBI Nucleotide database
CY132983.1	A/gadwall/Illinois/10OS3342/2010(H6N1))_NA	1428	NCBI Nucleotide database
CY133079.1	A/mallard/Wisconsin/10OS2672/2010(H5N1))_NA	1428	NCBI Nucleotide database
JQ419730.1	A/chicken/Iran/725/1998(H9N2))_NA	1436	NCBI Nucleotide database
CY126970.1	A/blue-winged_teal/Alberta/142/1992(H6N8))_NA	1424	NCBI Nucleotide database
CY126962.1	A/green-winged_teal/Alberta/107/1992(H6N8))_NA	1424	NCBI Nucleotide database
CY126453.1	A/mallard/Alberta/196/1989(H6N8))_NA	1424	NCBI Nucleotide database
CY126818.1	A/mallard/Alberta/167/1989(H6N8))_NA	1424	NCBI Nucleotide database
CY126842.1	A/mallard/Alberta/174/1989(H6N8))_NA	1424	NCBI Nucleotide database
CY105945.2	A/Puerto_Rico/8-SV13/1934(H1N1))_NA	1376	NCBI Nucleotide database
JX566216.1	A/mallard/Sweden/99999/2009(H6N2))_NA	1416	NCBI Nucleotide database
AB849915.1	A/muscovy_duck/Quang_Ninh/3/2013(H6N2))_NA	1430	NCBI Nucleotide database
AB836741.1	A/chicken/Quang_Ninh/26/2013(H9N2))_NA	1430	NCBI Nucleotide database
JQ673611.1	A/environment/Cambodia/C53W/2011(H5N1))_NA	1353	NCBI Nucleotide database
HQ200476.1	A/duck/Cambodia/D3PV/2006(H5N1))_NA	1363	NCBI Nucleotide database
JQ714237.1	A/chicken/Cambodia/083LC/2011(H5N1))_NA	1353	NCBI Nucleotide database
JQ673613.1	A/environment/Cambodia/C85W/2011(H5N1))_NA	1353	NCBI Nucleotide database
JQ673614.1	A/environment/Cambodia/C425D/2011(H5N1))_NA	1353	NCBI Nucleotide database
KF918532.1	A/Cambodia/X1024307/2013(H5N1))_NA	1355	NCBI Nucleotide database
KF918486.1	A/chicken/Cambodia/X0815303/2013(H5N1))_NA	1364	NCBI Nucleotide database
KF918480.1	A/chicken/Cambodia/X0815301/2013(H5N1))_NA	1370	NCBI Nucleotide database
KF918466.1	A/Cambodia/X0808305/2013(H5N1))_NA	1354	NCBI Nucleotide database
KF918500.1	A/Cambodia/X0828324/2013(H5N1))_NA	1355	NCBI Nucleotide database
KF918458.1	A/Cambodia/X0628313/2013(H5N1))_NA	1355	NCBI Nucleotide database
KF918492.1	A/Cambodia/X0817302/2013(H5N1))_NA	1355	NCBI Nucleotide database
CY095508.1	A/turkey/Italy/1067/1999(H7N1))_NA	1357	NCBI Nucleotide database
AF364335.1	A/Goose/Guangdong/3/97(H5N1))_NA	1417	NCBI Nucleotide database
CY095579.1	A/mallard/Italy/3401/2005(H5N1))_NA	1423	NCBI Nucleotide database
CY086456.1	A/swine/Hong_Kong/1815/2008(H1N1))_NA	1426	NCBI Nucleotide database
CY086450.1	A/swine/Hong_Kong/1785/2008(H1N1))_NA	1426	NCBI Nucleotide database
AB841274.1	A/muscovy_duck/Vietnam/LBM417/2013(H9N2))_NA	1430	NCBI Nucleotide database
AB728597.1	A/duck/Vietnam/OIE-0155/2012(H4N6))_NA	1431	NCBI Nucleotide database
AB719908.1	A/duck/Vietnam/OIE-3287/2011(H3N6))_NA	1430	NCBI Nucleotide database
AB719940.1	A/duck/Vietnam/OIE-3071/2011(H4N6))_NA	1430	NCBI Nucleotide database
AB450440.1	A/duck/Hokkaido/138/2007(H4N6))_NA	1429	NCBI Nucleotide database
AB450449.1	A/duck/Mongolia/720/2007(H7N6))_NA	1430	NCBI Nucleotide database
AB775608.1	A/duck/Vietnam/OIE-3469/2012(H4N6))_NA	1430	NCBI Nucleotide database
KF918472.1	A/Cambodia/X0810301/2013(H5N1))_NA	1355	NCBI Nucleotide database
KF881526.1	A/chicken/Egypt/S3280B/2011(H5N1))_NA	1381	NCBI Nucleotide database
CY087752.1	A/turkey/Massachusetts/3740/1965(H6N2))_HA	1714	NCBI Nucleotide database
CY139853.1	A/mallard/Minnesota/355777/2000(H6N2))_HA	1712	NCBI Nucleotide database
CY139769.1	A/mallard/Minnesota/182751/1998(H6N6))_HA	1712	NCBI Nucleotide database
AY633236.1	A/mallard/Alberta/232/94(H6N8))_HA	1712	NCBI Nucleotide database
CY020845.1	A/pintail/Ohio/73/1989(H6N2))_HA	1711	NCBI Nucleotide database
CY094871.1	A/Pacific_black_duck/Western_Australia/2708/1979(H6N1))_HA	1712	NCBI Nucleotide database
CY138496.1	A/blue-winged_teal/Nova_Scotia/01003/2010(H6N1))_HA	1717	NCBI Nucleotide database
CY145971.1	A/ruddy_turnstone/New_Jersey/AI09-372/2009(H6N1))_HA	1710	NCBI Nucleotide database
AB830484.1	A/chicken/Tainan/V156/1999(H6N1))_NA	1713	NCBI Nucleotide database
AB830483.1	A/chicken/Changhua/7-5/1999(H6N1))_NA	1713	NCBI Nucleotide database
AB294213.1	A/duck/Hong_Kong/960/1980(H6N2))_HA	1710	NCBI Nucleotide database
AB294215.1	A/duck/Hong_Kong/716/1979(H6N1))_HA	1710	NCBI Nucleotide database
CY095624.1	A/mallard/Ohio/1491/2006(H6N5))_HA	1711	NCBI Nucleotide database
CY140543.1	A/American_wigeon/Louisiana/Sg-01032/2008(H6N2))_HA	1712	NCBI Nucleotide database
KJ568321.1	A/American_green-winged_teal/Ohio/13OS2094/2013(H6N8))_HA	1711	NCBI Nucleotide database
KJ568081.1	A/American_green-winged_teal/Ohio/13OS2060/2013(H6N8))_HA	1711	NCBI Nucleotide database
KJ568217.1	A/American_green-winged_teal/Ohio/13OS1781/2013(H6N8))_HA	1711	NCBI Nucleotide database
KJ567913.1	A/American_green-winged_teal/Ohio/13OS1840/2013(H6N8))_HA	1711	NCBI Nucleotide database
CY149604.1	A/bufflehead/Maine/340/2011(H6N8))_HA	1710	NCBI Nucleotide database
CY140753.1	A/blue-winged_Teal/North_Dakota/AI09-2912/2009(H6N1))_HA	1710	NCBI Nucleotide database
CY140631.1	A/green-winged_teal/Minnesota/Sg-01073/2008(H6N2))_HA	1712	NCBI Nucleotide database
CY095315.1	A/mallard/Ontario/15914/2005(H6N2))_HA	1712	NCBI Nucleotide database
CY095204.1	A/environment/New_York/23857/2005(H6N8))_HA	1709	NCBI Nucleotide database
CY097590.1	A/mallard/Missouri/129/2009(H6N2))_HA	1710	NCBI Nucleotide database
CY081380.1	A/blue-winged_teal/Ohio/1386/2005(H6N2))_HA	1711	NCBI Nucleotide database
CY094541.1	A/mallard/California/6744/2009(H6N1))_HA	1710	NCBI Nucleotide database
CY140812.1	A/northern_pintail/Minnesota/AI09-3254/2009(H6N2))_HA	1710	NCBI Nucleotide database
CY141073.1	A/white-fronted_goose/Texas/AI09-6225/2009(H6N1))_HA	1710	NCBI Nucleotide database
CY095354.1	A/green-winged_teal/Nova_Scotia/14917/2005(H6N1))_HA	1711	NCBI Nucleotide database
CY097277.1	A/mallard/Wisconsin/1534/2009(H6N8))_HA	1710	NCBI Nucleotide database
CY145979.1	A/ruddy_turnstone/New_Jersey/AI09-377/2009(H6N1))_HA	1710	NCBI Nucleotide database
CY146109.1	A/ruddy_turnstone/Delaware/AI09-666/2009(H6N1))_HA	1710	NCBI Nucleotide database
CY127847.1	A/shorebird/Delaware_Bay/230/2009(H6N1))_HA	1710	NCBI Nucleotide database
CY127839.1	A/shorebird/Delaware_Bay/181/2009(H6N8))_HA	1710	NCBI Nucleotide database
CY131968.1	A/shorebird/Delaware_Bay/167/2009(H6N1))_HA	1710	NCBI Nucleotide database
CY127879.1	A/shorebird/Delaware_Bay/478/2009(H6N1))_HA	1710	NCBI Nucleotide database
CY146505.1	A/mallard/New_Jersey/AI09-5405/2009(H6N2))_HA	1710	NCBI Nucleotide database
CY146529.1	A/mallard/New_Jersey/AI09-6434/2009(H6N2))_HA	1710	NCBI Nucleotide database
CY146214.1	A/ruddy_turnstone/New_Jersey/AI09-937/2009(H6N1))_HA	1710	NCBI Nucleotide database
CY140711.1	A/mallard/Minnesota/AI09-2509/2009(H6N1))_HA	1710	NCBI Nucleotide database
CY127024.1	A/pintail/Alberta/87/1993(H6N8))_HA	1717	NCBI Nucleotide database
AF457715.1	A/chicken/California/1002a/00(H6N2))_HA	1710	NCBI Nucleotide database
KJ568145.1	A/American_green-winged_teal/Ohio/13OS2090/2013(H6N2))_HA	1711	NCBI Nucleotide database
KJ568049.1	A/blue-winged_teal/Ohio/13OS2082/2013(H6N2))_HA	1711	NCBI Nucleotide database
CY079211.1	A/avian/Japan/8KI0195/2008(H6N8))_HA	1710	NCBI Nucleotide database
CY149444.1	A/greylag_goose/Iceland/1459/2011(H6N5))_HA	1710	NCBI Nucleotide database
CY149516.1	A/greylag_goose/Iceland/0961/2011(H6N8))_HA	1710	NCBI Nucleotide database
CY149532.1	A/greylag_goose/Iceland/0980/2011(H6N8))_HA	1710	NCBI Nucleotide database
CY149452.1	A/greylag_goose/Iceland/1474/2011(H6N8))_HA	1710	NCBI Nucleotide database
CY149468.1	A/greylag_goose/Iceland/0911/2011(H6N8))_HA	1710	NCBI Nucleotide database
CY149524.1	A/greylag_goose/Iceland/0976/2011(H6N8))_HA	1710	NCBI Nucleotide database
CY149460.1	A/greylag_goose/Iceland/1482/2011(H6N8))_HA	1710	NCBI Nucleotide database
KF298409.1	A/mallard/Minnesota/AI09-2749/2009(H6N8))_HA	1711	NCBI Nucleotide database
JQ990779.1	A/turkey/France/10-040/2010(H6N1))_HA	1711	NCBI Nucleotide database
JN860180.1	A/turkey/France/09010-1/2009(H6N1))_HA	1711	NCBI Nucleotide database
JN860172.1	A/Muscovy_duck/France/09010/2009(H6N1))_HA	1711	NCBI Nucleotide database
JF789626.1	A/mallard/Czech_Republic/14924-1/2007(H6N5))_HA	1710	NCBI Nucleotide database
KJ568305.1	A/American_green-winged_teal/Ohio/13OS2086/2013(H6N8))_HA	1711	NCBI Nucleotide database
KJ567937.1	A/northern_pintail/Wisconsin/13OS2778/2013(H6N2))_HA	1711	NCBI Nucleotide database
KJ568377.1	A/American_green-winged_teal/Ohio/13OS2070/2013(H6N7))_HA	1711	NCBI Nucleotide database
CY127791.1	A/ruddy_turnstone/Delaware_Bay/173/2007(H6N2))_HA	1717	NCBI Nucleotide database
AB294219.1	A/duck/Hokkaido/228/2003(H6N8))_HA	1710	NCBI Nucleotide database
AB298279.1	A/duck/Hokkaido/W159/2006(H6N1))_HA	1710	NCBI Nucleotide database
CY185577.1	A/mallard/Republic_of_Georgia/13/2011(H6N2))_HA	1710	NCBI Nucleotide database
KJ568137.1	A/American_green-winged_teal/Ohio/13OS1794/2013(H6N1))_HA	1711	NCBI Nucleotide database
KJ567857.1	A/American_green-winged_teal/Ohio/13OS2097/2013(H6N8))_HA	1711	NCBI Nucleotide database
CY039367.1	A/mallard/New_Zealand/479-8/2005(H6N2))_HA	1711	NCBI Nucleotide database
CY139788.1	A/mallard/Minnesota/182729/1998(H6N5))_HA	1717	NCBI Nucleotide database
CY094485.1	A/gadwall/California/8708/2008(H6N1))_HA	1717	NCBI Nucleotide database
CY133885.1	A/American_wigeon/California/2997/2010(H6N1))_HA	1717	NCBI Nucleotide database
CY097574.1	A/mallard/Illinois/4180/2009(H6N1))_HA	1717	NCBI Nucleotide database
CY120595.1	A/mallard/California/2444/2010(H6N1))_HA	1717	NCBI Nucleotide database
CY133877.1	A/American_wigeon/California/2423/2010(H6N1))_HA	1717	NCBI Nucleotide database
CY097518.1	A/gadwall/Illinois/3860/2009(H6N1))_HA	1717	NCBI Nucleotide database
CY093814.1	A/American_wigeon/California/8141/2008(H6N1))_HA	1717	NCBI Nucleotide database
CY094197.1	A/mallard/California/8427/2008(H6N1))_HA	1717	NCBI Nucleotide database
CY093822.1	A/American_wigeon/California/8529/2008(H6N1))_HA	1717	NCBI Nucleotide database
CY094477.1	A/gadwall/California/8535/2008(H6N1))_HA	1717	NCBI Nucleotide database
CY093949.1	A/gadwall/California/AKS-514/2007(H6N1))_HA	1717	NCBI Nucleotide database
CY094493.1	A/greater_white-fronted_goose/California/6365/2008(H6N1))_HA	1717	NCBI Nucleotide database
CY093941.1	A/gadwall/California/9155/2008(H6N1))_HA	1717	NCBI Nucleotide database
CY093965.1	A/greater_white-fronted_goose/California/6548/2008(H6N1))_HA	1717	NCBI Nucleotide database
CY093774.1	A/northern_shoveler/California/9680/2008(H6N2))_HA	1717	NCBI Nucleotide database
CY093830.1	A/American_wigeon/California/8547/2008(H6N1))_HA	1717	NCBI Nucleotide database
CY093870.1	A/green-winged_teal/California/6990/2008(H6N1))_HA	1717	NCBI Nucleotide database
CY094389.1	A/American_wigeon/California/8363/2008(H6N1))_HA	1717	NCBI Nucleotide database
CY094405.1	A/American_wigeon/California/8910/2008(H6N1))_HA	1717	NCBI Nucleotide database
CY094517.1	A/northern_pintail/California/8152/2008(H6N1))_HA	1717	NCBI Nucleotide database
CY094533.1	A/northern_pintail/California/8764/2008(H6N1))_HA	1717	NCBI Nucleotide database
CY094269.1	A/northern_shoveler/California/8528/2008(H6N1))_HA	1717	NCBI Nucleotide database
CY094213.1	A/mallard/California/8432/2008(H6N1))_HA	1717	NCBI Nucleotide database
CY093926.1	A/gadwall/California/8504/2008(H6N1))_HA	1717	NCBI Nucleotide database
CY093989.1	A/northern_pintail/California/6763/2008(H6N1))_HA	1717	NCBI Nucleotide database
CY093615.1	A/mallard/California/8322/2008(H6N1))_HA	1717	NCBI Nucleotide database
CY094221.1	A/mallard/California/8518/2008(H6N1))_HA	1717	NCBI Nucleotide database
CY093957.1	A/greater_white-fronted_goose/California/6461/2008(H6N1))_HA	1717	NCBI Nucleotide database
CY093934.1	A/gadwall/California/8648/2008(H6N1))_HA	1714	NCBI Nucleotide database
CY094277.1	A/northern_shoveler/California/8536/2008(H6N1))_HA	1717	NCBI Nucleotide database
CY093726.1	A/northern_shoveler/California/8355/2008(H6N1))_HA	1717	NCBI Nucleotide database
CY093846.1	A/American_wigeon/California/8763/2008(H6N1))_HA	1717	NCBI Nucleotide database
CY094285.1	A/northern_shoveler/California/8629/2008(H6N1))_HA	1717	NCBI Nucleotide database
CY094413.1	A/American_wigeon/California/9044/2008(H6N1))_HA	1717	NCBI Nucleotide database
CY094189.1	A/mallard/California/8416/2008(H6N1))_HA	1717	NCBI Nucleotide database
CY093734.1	A/northern_shoveler/California/8673/2008(H6N1))_HA	1717	NCBI Nucleotide database
CY093647.1	A/mallard/California/8519/2008(H6N1))_HA	1717	NCBI Nucleotide database
CY097101.1	A/mallard/Ohio/1686/2009(H6N9))_HA	1710	NCBI Nucleotide database
CY097109.1	A/mallard/Ohio/1690/2009(H6N1))_HA	1710	NCBI Nucleotide database
AB278600.1	A/shearwater/Australia/1/1972(H6N5))_HA	1710	NCBI Nucleotide database
KJ568121.1	A/American_green-winged_teal/Wisconsin/13OS3465/2013(H6N8))_HA	1711	NCBI Nucleotide database
HQ244430.1	A/mallard/Czech_Republic/15902-17K/2009(H6N2))_HA	1710	NCBI Nucleotide database
CY127710.1	A/shorebird/Delaware_Bay/184/2002(H6N1))_HA	1711	NCBI Nucleotide database
CY144413.1	A/ruddy_turnstone/Delaware/650625/2002(H6N1))_HA	1711	NCBI Nucleotide database
CY144421.1	A/ruddy_turnstone/Delaware/650679/2002(H6N8))_HA	1711	NCBI Nucleotide database
AB704719.2	A/duck/Vietnam/OIE-2562/2011(H6N6))_NA	1710	NCBI Nucleotide database
AB916659.1	A/duck/Vietnam/LBM473/2013(H6N6))_NA	1710	NCBI Nucleotide database
KF772948.1	A/wild_bird/Chile/1805/2008(H5N9))_HA	1729	NCBI Nucleotide database
CY085989.1	A/swine/Hong_Kong/414/2009(H1N1))_PA	2194	NCBI Nucleotide database
CY095482.1	A/mallard/Ontario/26078/2007(H5N1))_HA	1724	NCBI Nucleotide database
GU186483.1	A/chicken/FL/25717/1993(H5N2))_HA	1724	NCBI Nucleotide database
EU743035.1	A/emu/TX/39924/1993(H5N2))_HA	1706	NCBI Nucleotide database
CY080507.1	A/turkey/Wisconsin/1/1968(H5N9))_HA	1729	NCBI Nucleotide database
CY180540.1	A/green-winged_teal/Wisconsin/103/1976(H5N2))_HA	1729	NCBI Nucleotide database
CY184149.1	A/mallard/Sweden/67860/2007(H9N2))_HA	1690	NCBI Nucleotide database
CY096880.1	A/swine/Iowa/3421/1990(H1N1))_PA	2191	NCBI Nucleotide database
CY085845.1	A/swine/Hong_Kong/61/2008(H1N1))_PA	2173	NCBI Nucleotide database
CY085941.1	A/swine/Hong_Kong/247/2009(H1N1))_PA	2194	NCBI Nucleotide database
CY085925.1	A/swine/Hong_Kong/243/2009(H1N1))_PA	2194	NCBI Nucleotide database
CY085957.1	A/swine/Hong_Kong/255/2009(H1N1))_PA	2194	NCBI Nucleotide database
CY085933.1	A/swine/Hong_Kong/245/2009(H1N1))_PA	2194	NCBI Nucleotide database
CY085973.1	A/swine/Hong_Kong/NS184/2009(H1N1))_PA	2203	NCBI Nucleotide database
CY085869.1	A/swine/Hong_Kong/NS952/2008(H1N1))_PA	2166	NCBI Nucleotide database
EU026055.2	A/mallard/Maryland/358/2002(H1N1))_PA	2180	NCBI Nucleotide database
CY085901.1	A/swine/Hong_Kong/72/2009(H1N1))_PA	2193	NCBI Nucleotide database
CY085893.1	A/swine/Hong_Kong/71/2009(H1N1))_PA	2194	NCBI Nucleotide database
CY085917.1	A/swine/Hong_Kong/199/2009(H1N1))_PA	2194	NCBI Nucleotide database
CY085997.1	A/swine/Hong_Kong/NS252/2009(H1N2))_PA	2194	NCBI Nucleotide database
CY103524.1	A/mallard/Alberta/417/2009(H2N3))_PA	2199	NCBI Nucleotide database
CY120752.1	A/Brazil/AVS08/2011(H1N1))_PA	2180	NCBI Nucleotide database
EU026115.1	A/duck/NJ/7717-70/1995(H1N1))_PA	2168	NCBI Nucleotide database
AB742262.1	A/duck/Vietnam/LBM132/2012(H5N1))_NA	2196	NCBI Nucleotide database
EU930993.1	A/duck/Vietnam/215/2005(H5N1))_PA	2165	NCBI Nucleotide database
EU930897.1	A/chicken/Vietnam/202/2005(H5N1))_PA	2165	NCBI Nucleotide database
CY089520.1	A/mallard/Maryland/792/2007(H5N9))_PA	2193	NCBI Nucleotide database
CY095073.1	A/environment/New_York/63806-1/2005(H7N2))_PA	2187	NCBI Nucleotide database
CY101672.1	A/mallard/Alberta/12/1991(H4N6))_PA	2162	NCBI Nucleotide database
KF298408.1	A/mallard/Minnesota/AI09-2749/2009(H6N8))_PA	2191	NCBI Nucleotide database
CY079481.1	A/mallard/Wisconsin/08OS2841/2008(H2N3))_PA	2161	NCBI Nucleotide database
EU735815.3	A/298101-4/2004(H2N2))_PA	2199	NCBI Nucleotide database
CY120482.1	A/Hong_Kong/H090-793-V10/2009(H1N1))_PA	2180	NCBI Nucleotide database
CY120402.1	A/Hong_Kong/H090-770-V22/2009(H1N1))_PA	2180	NCBI Nucleotide database
CY122810.1	A/Singapore/GP2223/2009(H1N1))_PA	2210	NCBI Nucleotide database
GU050702.1	A/mallard/Maryland/322/2002(H1N1))_PA	2164	NCBI Nucleotide database
CY094836.1	A/duck/Vietnam/NCVD04/2005(H5N1))_PA	2172	NCBI Nucleotide database
CY094804.1	A/chicken/Vietnam/945/2004(H5N1))_PA	2173	NCBI Nucleotide database
FJ803186.1	A/mallard/Sweden/S90735/2003(H7N7))_PA	2207	NCBI Nucleotide database
CY183341.1	A/mallard/Sweden/1985/2003(H7N7))_PA	2195	NCBI Nucleotide database
CY183438.1	A/mallard/Sweden/124987/2010(H7N7))_PA	2192	NCBI Nucleotide database
CY184565.1	A/mallard/Sweden/2027/2003(H7N7))_PA	2195	NCBI Nucleotide database
CY122080.1	A/mallard/Sweden/32/2002(H2N3))_PA	2195	NCBI Nucleotide database
CY043861.2	A/Eurasian_wigeon/Netherlands/3/2005(H9N2))_PA	2165	NCBI Nucleotide database
EU930889.1	A/duck/Vietnam/201/2005(H5N1))_PA	2163	NCBI Nucleotide database
EU930913.1	A/duck/Vietnam/204/2005(H5N1))_PA	2165	NCBI Nucleotide database
KF918477.1	A/chicken/Cambodia/X0815301/2013(H5N1))_PA	2159	NCBI Nucleotide database
CY179768.1	A/mallard/Alabama/847/1975(H5N2))_PA	2199	NCBI Nucleotide database
KJ568032.1	A/American_green-winged_teal/Wisconsin/13OS3462/2013(H3N8))_PA	2191	NCBI Nucleotide database
KJ568152.1	A/blue-winged_teal/Iowa/13OS2349/2013(H4N8))_PA	2191	NCBI Nucleotide database
FJ517335.1	A/blue_goose/WI/711/1975(H5N2))_PA	2199	NCBI Nucleotide database
KJ568136.1	A/American_green-winged_teal/Ohio/13OS1794/2013(H6N1))_PA	2191	NCBI Nucleotide database
KJ567856.1	A/American_green-winged_teal/Ohio/13OS2097/2013(H6N8))_PA	2191	NCBI Nucleotide database
KJ568216.1	A/American_green-winged_teal/Ohio/13OS1781/2013(H6N8))_PA	2191	NCBI Nucleotide database
KJ568272.1	A/blue-winged_teal/Iowa/13OS2345/2013(H3N8))_PA	2191	NCBI Nucleotide database
KJ567960.1	A/mallard/Wisconsin/13OS2767/2013(H3N8))_PA	2191	NCBI Nucleotide database
KJ567912.1	A/American_green-winged_teal/Ohio/13OS1840/2013(H6N8))_PA	2191	NCBI Nucleotide database
KJ567976.1	A/blue-winged_teal/Ohio/13OS2016/2013(H4N6))_PA	2191	NCBI Nucleotide database
KJ567936.1	A/northern_pintail/Wisconsin/13OS2778/2013(H6N2))_PA	2191	NCBI Nucleotide database
KJ568280.1	A/American_green-winged_teal/Ohio/13OS1867/2013(H3N2))_PA	2191	NCBI Nucleotide database
KJ568144.1	A/American_green-winged_teal/Ohio/13OS2090/2013(H6N2))_PA	2191	NCBI Nucleotide database
KJ568320.1	A/American_green-winged_teal/Ohio/13OS2094/2013(H6N8))_PA	2191	NCBI Nucleotide database
KJ568256.1	A/American_green-winged_teal/Ohio/13OS1778/2013(H3N2))_PA	2191	NCBI Nucleotide database
KJ567968.1	A/blue-winged_teal/Ohio/13OS1831/2013(H3N2))_PA	2191	NCBI Nucleotide database
KJ568088.1	A/blue-winged_teal/Iowa/13OS2340/2013(H3N8))_PA	2191	NCBI Nucleotide database
KJ567896.1	A/blue-winged_teal/Iowa/13OS2368/2013(H4N8))_PA	2191	NCBI Nucleotide database
KJ568408.1	A/mallard/Ohio/13OS1993/2013(H4N8))_PA	2191	NCBI Nucleotide database
KJ567984.1	A/American_green-winged_teal/Ohio/13OS2021/2013(H4N6))_PA	2191	NCBI Nucleotide database
KJ568416.1	A/American_green-winged_teal/Ohio/13OS2065/2013(H4N6))_PA	2191	NCBI Nucleotide database
KJ527637.1	A/American_green-winged_teal/Ohio/13OS1429/2013(H4N6))_PA	2191	NCBI Nucleotide database
KJ568224.1	A/blue-winged_teal/Iowa/13OS2337/2013(H4N8))_PA	2191	NCBI Nucleotide database
KJ568128.1	A/blue-winged_teal/Iowa/13OS2359/2013(H4N6))_PA	2191	NCBI Nucleotide database
KJ527629.1	A/blue-winged_teal/Ohio/13OS1759/2013(H4N8))_PA	2191	NCBI Nucleotide database
KJ568168.1	A/mallard/Ohio/13OS1989/2013(H4N8))_PA	2191	NCBI Nucleotide database
KJ568248.1	A/American_green-winged_teal/Ohio/13OS1844/2013(H3N8))_PA	2191	NCBI Nucleotide database
EU148409.1	A/chicken/Nigeria/1071-10/2007(H5N1))_PA	2179	NCBI Nucleotide database
CY126015.1	A/chicken/Sharkia/CAI27/2009(H5N1))_PA	2191	NCBI Nucleotide database
CY126023.1	A/chicken/Menofia/CAI28/2009(H5N1))_PA	2191	NCBI Nucleotide database
CY111120.1	A/chicken/India/96880/2008(H5N1))_PA	2208	NCBI Nucleotide database
EU148369.1	A/chicken/Nigeria/1071-3/2007(H5N1))_PA	2185	NCBI Nucleotide database
KJ567928.1	A/American_green-winged_teal/Ohio/13OS1864/2013(H4N8))_PA	2191	NCBI Nucleotide database
CY085909.1	A/swine/Hong_Kong/NS43/2009(H1N1))_PA	2194	NCBI Nucleotide database
HM567696.1	A/England/351/2009(H1N1))_HA	1727	NCBI Nucleotide database
KC984936.1	A/swine/Italy/290104/2012(H1N1))_HA	1742	NCBI Nucleotide database
AB271113.1	A/duck/Miyagi/66/1977(H1N1))_HA	1743	NCBI Nucleotide database
CY098500.1	A/swine/Italy/1369-7/1994(H1N1))_HA	1744	NCBI Nucleotide database
HM051346.1	A/Guangdong/SWL28/2009(H1N1))_PB1	2207	NCBI Nucleotide database
CY176786.1	A/Kowloon/INS3_692/2011(H1N1))_HA	1751	NCBI Nucleotide database
CY176586.1	A/Aarhus/INS3_655/2011(H1N1))_HA	1752	NCBI Nucleotide database
CY083776.1	A/Aalborg/INS282/2009(H1N1))_HA	1748	NCBI Nucleotide database
GQ150342.1	A/Nonthaburi/102/2009(H1N1))_HA	1716	NCBI Nucleotide database
JX309621.1	A/Singapore/SS43/2010(H1N1))_HA	1744	NCBI Nucleotide database
HQ165794.1	A/Mombasa/179/2009(H1N1))_NS	887	NCBI Nucleotide database
CY147358.1	A/Roma/JY2/1949(H1N1))_HA	1734	NCBI Nucleotide database
HM193571.1	A/mallard/Alaska/44243-097/2006(H4N6))_HA	1704	NCBI Nucleotide database
HM193570.1	A/mallard/Alaska/44244-148/2006(H4N6))_HA	1704	NCBI Nucleotide database
CY144103.1	A/northern_pintail/Interior_Alaska/10BM12146R0/2010(H4N6))_HA	1708	NCBI Nucleotide database
CY177798.1	A/mallard/Wisconsin/830/1982(H4N8))_HA	1705	NCBI Nucleotide database
CY178503.1	A/mallard/Wisconsin/1944/1983(H4N6))_HA	1705	NCBI Nucleotide database
CY177894.1	A/blue-winged_teal/Wisconsin/376/1983(H4N6))_HA	1705	NCBI Nucleotide database
CY177982.1	A/mallard/Wisconsin/2134/1984(H4N6))_HA	1705	NCBI Nucleotide database
CY180316.1	A/mallard/Wisconsin/619/1983(H4N2))_HA	1705	NCBI Nucleotide database
CY179291.1	A/mallard/Wisconsin/1676/1983(H4N6))_HA	1705	NCBI Nucleotide database
CY097446.1	A/mallard/Wisconsin/2530/2009(H4N2))_HA	1711	NCBI Nucleotide database
CY145412.1	A/ruddy_turnstone/New_Jersey/Sg-00552/2008(H4N6))_HA	1711	NCBI Nucleotide database
CY078595.1	A/mallard/Interior_Alaska/6MP0891/2006(H4N6))_HA	1704	NCBI Nucleotide database
CY177886.1	A/mallard/Wisconsin/920/1982(H4N2))_HA	1704	NCBI Nucleotide database
CY181077.1	A/blue-winged_teal/Saskatchewan/11/1982(H4N8))_HA	1704	NCBI Nucleotide database
CY178551.1	A/mallard/Saskatchewan/117/1982(H4N6))_HA	1704	NCBI Nucleotide database
CY177870.1	A/mallard/Wisconsin/903/1982(H4N2))_HA	1704	NCBI Nucleotide database
CY139761.1	A/mallard/Minnesota/182772/1998(H4N2))_HA	1704	NCBI Nucleotide database
AB292406.1	A/mallard/Alberta/223/1979(H4N2))_HA	1704	NCBI Nucleotide database
AB450429.1	A/chicken/Alabama/1/1975(H4N8))_HA	1704	NCBI Nucleotide database
HM193569.1	A/mallard/Alaska/44244-130/2006(H4N6))_HA	1704	NCBI Nucleotide database
CY130437.1	A/mallard/Interior_Alaska/10BM02644R0/2010(H4N6))_HA	1708	NCBI Nucleotide database
CY135907.1	A/mallard/Interior_Alaska/10BM06456R0/2010(H4N6))_HA	1708	NCBI Nucleotide database
CY143652.1	A/mallard/Interior_Alaska/10BM08622R0/2010(H4N6))_HA	1708	NCBI Nucleotide database
CY130405.1	A/northern_shoveler/Interior_Alaska/10BM02892R0/2010(H4N6))_HA	1708	NCBI Nucleotide database
CY143516.1	A/American_green-winged_teal/Interior_Alaska/10BM07863R0/2010(H4N6))_HA	1708	NCBI Nucleotide database
CY143620.1	A/northern_pintail/Interior_Alaska/10BM08514R0/2010(H4N6))_HA	1708	NCBI Nucleotide database
CY130421.1	A/northern_pintail/Interior_Alaska/10BM02585R0/2010(H4N6))_HA	1708	NCBI Nucleotide database
CY135713.1	A/mallard/Interior_Alaska/10BM05337R0/2010(H4N6))_HA	1708	NCBI Nucleotide database
CY135671.1	A/American_green-winged_teal/Interior_Alaska/10BM05165R0/2010(H4N6))_HA	1708	NCBI Nucleotide database
CY135687.1	A/mallard/Interior_Alaska/10BM05247R0/2010(H4N6))_HA	1708	NCBI Nucleotide database
CY143628.1	A/northern_pintail/Interior_Alaska/10BM08540R0/2010(H4N6))_HA	1708	NCBI Nucleotide database
CY136019.1	A/American_green-winged_teal/Interior_Alaska/10BM07000R0/2010(H4N6))_HA	1708	NCBI Nucleotide database
CY143660.1	A/mallard/Interior_Alaska/10BM08828R0/2010(H4N6))_HA	1708	NCBI Nucleotide database
CY135679.1	A/northern_pintail/Interior_Alaska/10BM05171R0/2010(H4N6))_HA	1708	NCBI Nucleotide database
CY143644.1	A/northern_pintail/Interior_Alaska/10BM08612R0/2010(H4N6))_HA	1708	NCBI Nucleotide database
CY143460.1	A/northern_pintail/Interior_Alaska/10BM07040R0/2010(H4N6))_HA	1708	NCBI Nucleotide database
CY143532.1	A/mallard/Interior_Alaska/10BM07971R0/2010(H4N6))_HA	1708	NCBI Nucleotide database
CY135779.1	A/ring-necked_duck/Interior_Alaska/10BM05617R0/2010(H4N6))_HA	1708	NCBI Nucleotide database
CY144015.1	A/mallard/Interior_Alaska/10BM12308R0/2010(H4N6))_HA	1708	NCBI Nucleotide database
CY130429.1	A/northern_shoveler/Interior_Alaska/10BM02593R0/2010(H4N6))_HA	1708	NCBI Nucleotide database
CY143861.1	A/mallard/Interior_Alaska/10BM10864R0/2010(H4N6))_HA	1708	NCBI Nucleotide database
CY143476.1	A/northern_pintail/Interior_Alaska/10BM07476R0/2010(H4N6))_HA	1708	NCBI Nucleotide database
CY130461.1	A/mallard/Interior_Alaska/10BM03979R0/2010(H4N6))_HA	1708	NCBI Nucleotide database
CY143668.1	A/northern_pintail/Interior_Alaska/10BM08899R0/2010(H4N6))_HA	1708	NCBI Nucleotide database
CY130445.1	A/northern_pintail/Interior_Alaska/10BM02791R0/2010(H4N6))_HA	1708	NCBI Nucleotide database
CY140527.1	A/blue-winged_teal/Minnesota/Sg-01026/2008(H4N6))_HA	1711	NCBI Nucleotide database
CY140475.1	A/mallard/Minnesota/Sg-00931/2008(H4N6))_HA	1711	NCBI Nucleotide database
CY145104.1	A/ruddy_turnstone/New_Jersey/Sg-00506/2008(H4N6))_HA	1704	NCBI Nucleotide database
CY126606.1	A/shorebird/Delaware_Bay/395/2008(H4N6))_HA	1703	NCBI Nucleotide database
CY145329.1	A/ruddy_turnstone/Delaware/Sg-00539/2008(H4N6))_HA	1704	NCBI Nucleotide database
CY145062.1	A/ruddy_turnstone/New_Jersey/Sg-00496/2008(H4N6))_HA	1704	NCBI Nucleotide database
CY126590.1	A/shorebird/Delaware_Bay/296/2008(H4N6))_HA	1703	NCBI Nucleotide database
CY144957.1	A/red_knot/New_Jersey/Sg-00479/2008(H4N6))_HA	1704	NCBI Nucleotide database
CY127961.1	A/shorebird/Delaware_Bay/382/2008(H4N6))_HA	1703	NCBI Nucleotide database
CY144917.1	A/ruddy_turnstone/Delaware/Sg-00470/2008(H4N6))_HA	1704	NCBI Nucleotide database
CY127991.1	A/shorebird/Delaware_Bay/446/2008(H4N6))_HA	1703	NCBI Nucleotide database
CY145225.1	A/ruddy_turnstone/New_Jersey/Sg-00524/2008(H4N6))_HA	1704	NCBI Nucleotide database
CY145128.1	A/ruddy_turnstone/New_Jersey/Sg-00510/2008(H4N6))_HA	1705	NCBI Nucleotide database
CY126598.1	A/shorebird/Delaware_Bay/309/2008(H4N6))_HA	1703	NCBI Nucleotide database
CY144965.1	A/ruddy_turnstone/New_Jersey/Sg-00480/2008(H4N6))_HA	1705	NCBI Nucleotide database
CY126614.1	A/shorebird/Delaware_Bay/438/2008(H4N6))_HA	1703	NCBI Nucleotide database
CY127937.1	A/shorebird/Delaware_Bay/312/2008(H4N6))_HA	1707	NCBI Nucleotide database
CY145509.1	A/ruddy_turnstone/Delaware/Sg-00473/2008(H4N6))_HA	1704	NCBI Nucleotide database
CY145054.1	A/ruddy_turnstone/New_Jersey/Sg-00494/2008(H4N6))_HA	1704	NCBI Nucleotide database
CY145525.1	A/ruddy_turnstone/New_Jersey/Sg-00475/2008(H4N6))_HA	1704	NCBI Nucleotide database
CY145345.1	A/ruddy_turnstone/New_Jersey/Sg-00542/2008(H4N6))_HA	1704	NCBI Nucleotide database
CY145273.1	A/ruddy_turnstone/New_Jersey/Sg-00531/2008(H4N6))_HA	1704	NCBI Nucleotide database
CY127953.1	A/shorebird/Delaware_Bay/329/2008(H4N6))_HA	1703	NCBI Nucleotide database
CY145591.1	A/ruddy_turnstone/New_Jersey/Sg-00502/2008(H4N6))_HA	1704	NCBI Nucleotide database
CY145404.1	A/ruddy_turnstone/New_Jersey/Sg-00550/2008(H4N6))_HA	1704	NCBI Nucleotide database
FJ877136.1	A/mallard/QC/147/2006(H4N6))_HA	1704	NCBI Nucleotide database
CY145679.1	A/ruddy_turnstone/New_Jersey/Sg-00556/2008(H4N6))_HA	1704	NCBI Nucleotide database
CY145337.1	A/ruddy_turnstone/Delaware/Sg-00541/2008(H4N6))_HA	1704	NCBI Nucleotide database
CY128910.1	A/mallard/Nova_Scotia/02335/2007(H4N6))_HA	1707	NCBI Nucleotide database
CY128844.1	A/American_black_duck/Prince_Edward_Island/02700/2007(H4N6))_HA	1707	NCBI Nucleotide database
CY125397.1	A/green-winged_teal/New_Brunswick/02630/2007(H4N6))_HA	1707	NCBI Nucleotide database
CY129118.1	A/mallard/New_Brunswick/02311/2007(H4N6))_HA	1707	NCBI Nucleotide database
CY132593.1	A/mallard/Ohio/08OS1270/2008(H4N6))_HA	1705	NCBI Nucleotide database
CY129221.1	A/American_black_duck/New_Brunswick/02653/2007(H4N6))_HA	1707	NCBI Nucleotide database
CY089498.1	A/environment/Maryland/1106/2006(H4N6))_HA	1705	NCBI Nucleotide database
CY089531.1	A/environment/Maryland/965/2006(H4N6))_HA	1705	NCBI Nucleotide database
CY129086.1	A/American_black_duck/New_Brunswick/02728/2007(H4N6))_HA	1707	NCBI Nucleotide database
CY125646.1	A/mallard-black_duck_hybrid/Nova_Scotia/02330/2007(H4N6))_HA	1707	NCBI Nucleotide database
CY125229.1	A/green-winged_teal/New_Brunswick/02601/2007(H4N6))_HA	1707	NCBI Nucleotide database
CY128804.1	A/mallard/Nova_Scotia/02238/2007(H4N6))_HA	1707	NCBI Nucleotide database
CY128902.1	A/American_black_duck/Prince_Edward_Island/02683/2007(H4N6))_HA	1707	NCBI Nucleotide database
CY128934.1	A/American_black_duck/Prince_Edward_Island/02684/2007(H4N6))_HA	1707	NCBI Nucleotide database
DQ236166.1	A/blue-winged_teal/Barbados/21/04(H4N3))_HA	1707	NCBI Nucleotide database
CY128836.1	A/American_black_duck/Prince_Edward_Island/02697/2007(H4N6))_HA	1707	NCBI Nucleotide database
CY128828.1	A/American_black_duck/Prince_Edward_Island/02685/2007(H4N6))_HA	1707	NCBI Nucleotide database
CY125630.1	A/American_black_duck/Prince_Edward_Island/02708/2007(H4N6))_HA	1707	NCBI Nucleotide database
CY128812.1	A/mallard/Nova_Scotia/02446/2007(H4N6))_HA	1707	NCBI Nucleotide database
CY128766.1	A/American_black_duck/New_Brunswick/02396/2007(H4N6))_HA	1707	NCBI Nucleotide database
AB829333.1	A/mallard/Alberta/209/1977(H4N8))_NA	1704	NCBI Nucleotide database
AB292404.1	A/duck/Hong_Kong/951/1980(H4N1))_HA	1704	NCBI Nucleotide database
AB289333.1	A/duck/Mongolia/583/02(H4N7))_HA	1704	NCBI Nucleotide database
AB295609.1	A/duck/Siberia/378/2001(H4N6))_HA	1704	NCBI Nucleotide database
CY077505.2	A/mallard/New_Zealand/449-66/2004(H4N6))_HA	1700	NCBI Nucleotide database
AB288842.1	A/duck/Hokkaido/1058/2001(H4N5))_HA	1704	NCBI Nucleotide database
AB289331.1	A/duck/Hong_Kong/438/1977(H4N8))_HA	1704	NCBI Nucleotide database
AB292662.1	A/duck/Siberia/701/1996(H4N6))_HA	1704	NCBI Nucleotide database
AB450439.1	A/duck/Hokkaido/138/2007(H4N6))_HA	1704	NCBI Nucleotide database
AB292408.1	A/duck/Hong_Kong/229/1977(H4N3))_HA	1704	NCBI Nucleotide database
AB295611.1	A/duck/Czech/1956(H4N6))_HA	1704	NCBI Nucleotide database
JF789618.1	A/mallard/Czech_Republic/13579-84K/2010(H4N6))_HA	1705	NCBI Nucleotide database
CY165992.1	A/mallard/Sweden/104681/2009(H4N6))_HA	1705	NCBI Nucleotide database
CY166032.1	A/mallard/Sweden/104925/2009(H4N6))_HA	1705	NCBI Nucleotide database
CY164200.1	A/mallard/Sweden/105093/2009(H4N6))_HA	1705	NCBI Nucleotide database
CY165806.1	A/mallard/Sweden/101565/2009(H4N6))_HA	1705	NCBI Nucleotide database
CY165830.1	A/mallard/Sweden/101632/2009(H4N6))_HA	1705	NCBI Nucleotide database
CY165838.1	A/mallard/Sweden/101640/2009(H4N6))_HA	1705	NCBI Nucleotide database
CY165750.1	A/mallard/Sweden/101294/2009(H4N9))_HA	1705	NCBI Nucleotide database
CY166000.1	A/mallard/Sweden/104690/2009(H4N6))_HA	1705	NCBI Nucleotide database
CY166056.1	A/mallard/Sweden/105012/2009(H4N6))_HA	1705	NCBI Nucleotide database
CY165726.1	A/mallard/Sweden/101010/2009(H4N6))_HA	1705	NCBI Nucleotide database
CY165984.1	A/mallard/Sweden/102157/2009(H4N6))_HA	1705	NCBI Nucleotide database
CY165862.1	A/mallard/Sweden/101658/2009(H4N6))_HA	1705	NCBI Nucleotide database
CY165854.1	A/mallard/Sweden/101654/2009(H4N6))_HA	1705	NCBI Nucleotide database
CY165870.1	A/mallard/Sweden/101663/2009(H4N6))_HA	1705	NCBI Nucleotide database
CY165766.1	A/mallard/Sweden/101329/2009(H4N6))_HA	1705	NCBI Nucleotide database
AB545603.1	A/duck/Vietnam/OIE-2454/2009(H4N6))_HA	1704	NCBI Nucleotide database
AB780473.1	A/duck/Mongolia/OIE-241/2012(H4N8))_NA	1704	NCBI Nucleotide database
HQ244423.1	A/mallard/Czech_Republic/12652/2007(H4N6))_HA	1704	NCBI Nucleotide database
CY165417.1	A/mallard/Sweden/79412/2008(H4N6))_HA	1709	NCBI Nucleotide database
KF305498.1	A/swine/South_Dakota/A01351105/2013(H1N1))_HA	1624	NCBI Nucleotide database
HM189441.1	A/swine/Korea/SCJ12/2009(H1N1))_NA	1330	NCBI Nucleotide database
JX092493.1	A/swine/Iowa/A01202864/2011(H1N1))_NA	1330	NCBI Nucleotide database
CY087934.1	A/Thailand/CU-H1379/2010(H1N1))_PB1	358	NCBI Nucleotide database
CY087946.1	A/Thailand/CU-H874/2009(H1N1))_PB1	358	NCBI Nucleotide database
CY087879.1	A/Thailand/CU-H1167/2009(H1N1))_PB1	358	NCBI Nucleotide database
JX273134.1	A/chicken/Egypt/S4456B/2011(H9N2))_MP	1002	NCBI Nucleotide database
KM029129.1	A/swine/Hong_Kong/NS13/2012(H1N1))_NA	1330	NCBI Nucleotide database
JN809199.1	A/swine/Jiangsu/zg15/2011(H1N1))_NA	1330	NCBI Nucleotide database
KM028361.1	A/swine/Guangxi/3843/2011(H1N1))_NA	1330	NCBI Nucleotide database
KM029561.1	A/swine/Hong_Kong/NS2798/2010(H1N1))_NA	1330	NCBI Nucleotide database
KM029313.1	A/swine/Hong_Kong/NS967/2012(H1N1))_NA	1330	NCBI Nucleotide database
KM029761.1	A/swine/Guangdong/NS2887/2012(H1N1))_NA	1330	NCBI Nucleotide database
KM029865.1	A/swine/Guangxi/NS2176/2012(H1N1))_NA	1330	NCBI Nucleotide database
KM029449.1	A/swine/Hong_Kong/NS2378/2012(H1N1))_NA	1330	NCBI Nucleotide database
KM029161.1	A/swine/Hong_Kong/NS52/2012(H1N1))_NA	1330	NCBI Nucleotide database
KM029121.1	A/swine/Hong_Kong/NS5/2012(H1N1))_NA	1330	NCBI Nucleotide database
KM029153.1	A/swine/Hong_Kong/NS31/2012(H1N1))_NA	1330	NCBI Nucleotide database
KM027769.1	A/swine/Guangdong/NS91/2012(H1N1))_NA	1330	NCBI Nucleotide database
KM027569.1	A/swine/Guangdong/NS2765/2011(H1N1))_NA	1330	NCBI Nucleotide database
KM027673.1	A/swine/Guangdong/NS3694/2011(H1N1))_NA	1330	NCBI Nucleotide database
KM029681.1	A/swine/Guangdong/NS2434/2012(H1N1))_NA	1330	NCBI Nucleotide database
KM029697.1	A/swine/Guangdong/NS2541/2012(H1N1))_NA	1330	NCBI Nucleotide database
KM028329.1	A/swine/Guangxi/3612/2011(H1N1))_NA	1330	NCBI Nucleotide database
KM027433.1	A/swine/Guangdong/2403/2010(H1N1))_NA	1330	NCBI Nucleotide database
KC693628.1	A/chicken/Taiwan/TC128/2010(H6N1))_NA	1288	NCBI Nucleotide database
KC693593.1	A/chicken/Taiwan/TC135/2010(H6N1))_NA	1288	NCBI Nucleotide database
JF812301.1	A/swine/Iowa/A01049037/2010(H1N1))_NA	1330	NCBI Nucleotide database
JN716363.1	A/Suzhou/S23/2011(H1N1))_NA	1330	NCBI Nucleotide database
KC781141.1	A/Florida/05/2010(H1N1))_NA	1330	NCBI Nucleotide database
CY130177.1	A/South_Carolina/3043/2012(H1N1))_NA	1330	NCBI Nucleotide database
AB649902.1	A/Toyama/451/2009(H1N1))_NA	1330	NCBI Nucleotide database
HQ247654.1	A/Finland/621/2009(H1N1))_NA	1330	NCBI Nucleotide database
KC781584.1	A/Alaska/36/2009(H1N1))_NA	1330	NCBI Nucleotide database
KC780898.1	A/Alaska/39/2009(H1N1))_NA	1330	NCBI Nucleotide database
AB649928.1	A/Toyama/10/2011(H1N1))_NA	1330	NCBI Nucleotide database
KC781273.1	A/Florida/04/2010(H1N1))_NA	1330	NCBI Nucleotide database
CY083026.1	A/Dakar/WRAIR0018T/2010(H1N1))_NA	1330	NCBI Nucleotide database
KC984889.1	A/Parana/290/2012(H1N1))_NA	1330	NCBI Nucleotide database
KC780598.1	A/Arizona/20/2009(H1N1))_NA	1330	NCBI Nucleotide database
KJ943450.1	A/Santiago/p13d1/2011(H1N1))_NA	1330	NCBI Nucleotide database
AB572353.1	A/Zambia/CZC1/2009(H1N1))_NA	1330	NCBI Nucleotide database
KJ943376.1	A/Santiago/p20d2/2011(H1N1))_NA	1330	NCBI Nucleotide database
KC781277.1	A/Florida/13/2010(H1N1))_NA	1330	NCBI Nucleotide database
JN381431.1	A/Taiwan/3269/2010(H1N1))_NA	1330	NCBI Nucleotide database
CY097831.1	A/District_of_Columbia/WRAIR0308/2010(H1N1))_NA	1330	NCBI Nucleotide database
JF714054.1	A/swine/MB/31/2009(H1N1))_NA	1330	NCBI Nucleotide database
JN381474.1	A/Taiwan/90252/2011(H1N1))_NA	1330	NCBI Nucleotide database
JF327367.1	A/Denmark/20/2011(H1N1))_NA	1330	NCBI Nucleotide database
HQ541706.1	A/swine/Yunnan/74/2010(H1N1))_NA	1330	NCBI Nucleotide database
GQ323493.1	A/Arkansas/03/2009(H1N1))_NA	1330	NCBI Nucleotide database
GQ894921.1	A/Texas/47/2009(H1N1))_NA	1330	NCBI Nucleotide database
GQ166224.1	A/Sichuan/1/2009(H1N1))_NA	1330	NCBI Nucleotide database
GQ160571.1	A/Texas/22/2009(H1N1))_NA	1330	NCBI Nucleotide database
CY107535.1	A/Scotland/Edinburgh_23151/2009(H1N1))_NA	1330	NCBI Nucleotide database
JF327378.1	A/Denmark/28/2011(H1N1))_NA	1330	NCBI Nucleotide database
JN187197.1	A/Taiwan/3994/2010(H1N1))_NA	1330	NCBI Nucleotide database
KC881590.1	A/Texas/10/2011(H1N1))_NA	1330	NCBI Nucleotide database
KC881813.1	A/Colorado/05/2011(H1N1))_NA	1330	NCBI Nucleotide database
JQ809770.1	A/swine/Illinois/A01134707/2011(H1N1))_NA	1330	NCBI Nucleotide database
KC882254.1	A/Maine/03/2010(H1N1))_NA	1330	NCBI Nucleotide database
KC881970.1	A/Minnesota/03/2011(H1N1))_NA	1330	NCBI Nucleotide database
JQ922351.1	A/swine/Illinois/A01116954/2011(H1N1))_NA	1330	NCBI Nucleotide database
CY107227.1	A/Scotland/Aberdeen_11/2009(H1N1))_NA	1330	NCBI Nucleotide database
CY097823.1	A/District_of_Columbia/WRAIR0307/2010(H1N1))_NA	1330	NCBI Nucleotide database
KC881737.1	A/Vermont/04/2011(H1N1))_NA	1330	NCBI Nucleotide database
AB649911.1	A/Toyama/383/2009(H1N1))_NA	1330	NCBI Nucleotide database
GQ499335.1	A/Washington/29/2009(H1N1))_NA	1330	NCBI Nucleotide database
GQ117108.1	A/Michigan/02/2009(H1N1))_NA	1330	NCBI Nucleotide database
JF316716.1	A/Beijing/HZ02/2011(H1N1))_NA	1330	NCBI Nucleotide database
GQ457516.1	A/California/27/2009(H1N1))_NA	1330	NCBI Nucleotide database
JN187198.1	A/Taiwan/5270/2010(H1N1))_NA	1330	NCBI Nucleotide database
KM028177.1	A/swine/Guangxi/NS3098/2011(H1N1))_NA	1330	NCBI Nucleotide database
KC781837.1	A/South_Carolina/28/2009(H1N1))_NA	1330	NCBI Nucleotide database
HQ214298.1	A/Kenya/0075/2009(H1N1))_NA	1330	NCBI Nucleotide database
HQ247685.1	A/Finland/657/2009(H1N1))_NA	1330	NCBI Nucleotide database
GU480927.1	A/swine/NC/34543/2009(H1N1))_NA	1330	NCBI Nucleotide database
KC781531.1	A/Arizona/16/2009(H1N1))_NA	1330	NCBI Nucleotide database
HM012480.1	A/30954/2009(H1N1))_NA	1330	NCBI Nucleotide database
GU123908.1	A/Italy/141/2009(H1N1))_NA	1330	NCBI Nucleotide database
KC780465.1	A/Wisconsin/01/2010(H1N1))_NA	1330	NCBI Nucleotide database
KC881696.1	A/New_Jersey/05/2011(H1N1))_NA	1330	NCBI Nucleotide database
KC881963.1	A/Maryland/04/2011(H1N1))_NA	1330	NCBI Nucleotide database
KC891316.1	A/Vermont/16/2011(H1N1))_NA	1330	NCBI Nucleotide database
HM189431.1	A/swine/Korea/SCJ02/2009(H1N1))_NA	1330	NCBI Nucleotide database
JQ809782.1	A/swine/Minnesota/A01134815/2011(H1N1))_NA	1330	NCBI Nucleotide database
KC984894.1	A/Parana/329/2012(H1N1))_NA	1330	NCBI Nucleotide database
KJ943414.1	A/Santiago/p9d1/2011(H1N1))_NA	1330	NCBI Nucleotide database
HQ880596.1	A/Denmark/106/2010(H1N1))_NA	1330	NCBI Nucleotide database
KC881811.1	A/Louisiana/03/2011(H1N1))_NA	1330	NCBI Nucleotide database
KC984891.1	A/Parana/325/2012(H1N1))_NA	1330	NCBI Nucleotide database
AB740973.1	A/swine/Yamagata/11/2010(H1N1))_NA	1330	NCBI Nucleotide database
JN187200.1	A/Taiwan/4501/2011(H1N1))_NA	1330	NCBI Nucleotide database
JF714068.1	A/swine/MB/35-1/2009(H1N1))_NA	1330	NCBI Nucleotide database
JN714541.1	A/Nizhnii_Novgorod/CRIE-BOU/2011(H1N1))_NA	1330	NCBI Nucleotide database
KC781522.1	A/Utah/51/2009(H1N1))_NA	1330	NCBI Nucleotide database
CY099333.1	A/Kentucky/180/2010(H1N1))_NA	1330	NCBI Nucleotide database
KC780523.1	A/Wisconsin/02/2010(H1N1))_NA	1330	NCBI Nucleotide database
KC780388.1	A/North_Carolina/04/2010(H1N1))_NA	1330	NCBI Nucleotide database
KC881881.1	A/North_Dakota/03/2011(H1N1))_NA	1330	NCBI Nucleotide database
CY097815.1	A/District_of_Columbia/WRAIR0306/2010(H1N1))_NA	1330	NCBI Nucleotide database
HQ897946.1	A/Denmark/123/2010(H1N1))_NA	1330	NCBI Nucleotide database
KC881808.1	A/Alaska/11/2011(H1N1))_NA	1330	NCBI Nucleotide database
JF500425.1	A/Ghom/167/2010(H1N1))_NA	1330	NCBI Nucleotide database
KC882329.1	A/Delaware/06/2011(H1N1))_NA	1330	NCBI Nucleotide database
GQ220729.1	A/Amagasaki/2/2009(H1N1))_NA	1330	NCBI Nucleotide database
GQ225351.1	A/Zhejiang/1/2009(H1N1))_NA	1330	NCBI Nucleotide database
GQ397279.1	A/Yamaguchi/22/2009(H1N1))_NA	1330	NCBI Nucleotide database
AB649927.1	A/Toyama/8/2011(H1N1))_NA	1330	NCBI Nucleotide database
JN185095.1	A/2011(H1N1))_NA	1330	NCBI Nucleotide database
KC881838.1	A/Pennsylvania/17/2010(H1N1))_NA	1330	NCBI Nucleotide database
CY107684.1	A/Scotland/Glasgow_420755/2009(H1N1))_NA	1330	NCBI Nucleotide database
CY107213.1	A/Scotland/Aberdeen_1/2009(H1N1))_NA	1330	NCBI Nucleotide database
GQ168658.1	A/New_York/27/2009(H1N1))_NA	1330	NCBI Nucleotide database
KC782192.1	A/Hawaii/28/2009(H1N1))_NA	1330	NCBI Nucleotide database
GQ160533.1	A/New_Jersey/01/2009(H1N1))_NA	1330	NCBI Nucleotide database
KC780344.1	A/New_York/102/2009(H1N1))_NA	1330	NCBI Nucleotide database
CY083489.1	A/Mexico_City/WRAIR1691N/2009(H1N1))_NA	1330	NCBI Nucleotide database
JX625461.1	A/England/688/2009(H1N1))_NA	1330	NCBI Nucleotide database
GU134717.1	A/Italy/164/2009(H1N1))_NA	1330	NCBI Nucleotide database
JN381389.1	A/Taiwan/97138/2009(H1N1))_NA	1330	NCBI Nucleotide database
HM072413.1	A/Taiwan/2342/2009(H1N1))_NA	1330	NCBI Nucleotide database
JN256867.1	A/Hong_Kong/H090-683-V1(0)/2009(H1N1))_NA	1330	NCBI Nucleotide database
JN381403.1	A/Taiwan/90019/2010(H1N1))_NA	1330	NCBI Nucleotide database
KC780425.1	A/Kentucky/02/2010(H1N1))_NA	1330	NCBI Nucleotide database
GU576530.1	A/Ancona/274/2009(H1N1))_NA	1330	NCBI Nucleotide database
KC781540.1	A/South_Carolina/16/2009(H1N1))_NA	1330	NCBI Nucleotide database
GQ221804.1	A/New_York/17/2009(H1N1))_NA	1330	NCBI Nucleotide database
GQ457464.1	A/Utah/05/2009(H1N1))_NA	1330	NCBI Nucleotide database
KC781224.1	A/New_Hampshire/19/2009(H1N1))_NA	1330	NCBI Nucleotide database
HQ214285.1	A/Kenya/0033/2009(H1N1))_NA	1330	NCBI Nucleotide database
GU571154.1	A/Bethesda/NIH106-D0/2009(H1N1))_NA	1330	NCBI Nucleotide database
GQ223436.1	A/Guangdong/05/2009(H1N1))_NA	1330	NCBI Nucleotide database
GU014755.1	A/Mie/52/2009(H1N1))_NA	1330	NCBI Nucleotide database
HM581914.1	A/Iran/16273/2009(H1N1))_NA	1330	NCBI Nucleotide database
KC780884.1	A/North_Carolina/38/2009(H1N1))_NA	1330	NCBI Nucleotide database
FJ984340.1	A/New_York/06/2009(H1N1))_NA	1330	NCBI Nucleotide database
GQ368663.1	A/Sao_Paulo/1454/2009(H1N1))_NA	1330	NCBI Nucleotide database
HQ256663.1	A/Myanmar/M543/2009(H1N1))_NA	1330	NCBI Nucleotide database
HQ214307.1	A/Kenya/0016/2009(H1N1))_NA	1330	NCBI Nucleotide database
JN256886.1	A/Hong_Kong/H090-738-V1(0)/2009(H1N1))_NA	1330	NCBI Nucleotide database
KC781814.1	A/Nevada/09/2009(H1N1))_NA	1330	NCBI Nucleotide database
KC780422.1	A/Minnesota/22/2009(H1N1))_NA	1330	NCBI Nucleotide database
GQ374894.1	A/reassortant/IDCDC-RG18(Texas/05/2009_x_New_York/18/2009_x_Puerto_Rico/8/1934)(H1N1))_NA	1330	NCBI Nucleotide database
GQ411905.1	A/Shanghai/143T/2009(H1N1))_NA	1330	NCBI Nucleotide database
GQ225383.1	A/Beijing/3/2009(H1N1))_NA	1330	NCBI Nucleotide database
HM006723.1	A/Xian/004/2009(H1N1))_NA	1330	NCBI Nucleotide database
JN036563.1	A/Dongcheng/SWL45/2009(H1N1))_NA	1330	NCBI Nucleotide database
JN256865.1	A/Hong_Kong/H090-681-V2(2)/2009(H1N1))_NA	1330	NCBI Nucleotide database
GQ351316.1	A/Hong_Kong/2369/2009(H1N1))_NA	1330	NCBI Nucleotide database
GU014791.1	A/Iwate/3/2009(H1N1))_NA	1330	NCBI Nucleotide database
GQ168656.1	A/New_York/14/2009(H1N1))_NA	1330	NCBI Nucleotide database
HM569707.1	A/Argentina/19659/2009(H1N1))_NA	1330	NCBI Nucleotide database
CY083106.1	A/Piura/WRAIR0603F/2009(H1N1))_NA	1330	NCBI Nucleotide database
GU984403.1	A/swine/IL/10-001551-2/2009(H1N1))_NA	1330	NCBI Nucleotide database
CY083138.1	A/Lima/WRAIR0681F/2009(H1N1))_NA	1330	NCBI Nucleotide database
GQ421202.1	A/Ancona/04/2009(H1N1))_NA	1330	NCBI Nucleotide database
KC780451.1	A/New_York/03/2010(H1N1))_NA	1330	NCBI Nucleotide database
KC780515.1	A/Delaware/19/2009(H1N1))_NA	1330	NCBI Nucleotide database
GU014757.1	A/Myanmar/JP90/2009(H1N1))_NA	1330	NCBI Nucleotide database
JN381424.1	A/Taiwan/71326/2010(H1N1))_NA	1330	NCBI Nucleotide database
KC842183.1	A/Hormozgan/30318/2012(H1N1))_NA	1330	NCBI Nucleotide database
CY114994.1	A/swine/Illinois/A01134451/2011(H1N1))_NA	1330	NCBI Nucleotide database
JQ809767.1	A/swine/Illinois/A01134201/2011(H1N1))_NA	1330	NCBI Nucleotide database
GQ149672.1	A/Mexico/4482/2009(H1N1))_NA	1330	NCBI Nucleotide database
CY083226.1	A/California/WRAIR1507P/2009(H1N1))_NA	1330	NCBI Nucleotide database
KC780619.1	A/Alabama/01/2010(H1N1))_NA	1330	NCBI Nucleotide database
HQ897945.1	A/Denmark/125/2010(H1N1))_NA	1330	NCBI Nucleotide database
JX092490.1	A/swine/Iowa/A01202853/2011(H1N1))_NA	1330	NCBI Nucleotide database
KC781825.1	A/North_Dakota/12/2009(H1N1))_NA	1330	NCBI Nucleotide database
HQ247624.1	A/Finland/585/2009(H1N1))_NA	1330	NCBI Nucleotide database
KC881757.1	A/Iowa/01/2011(H1N1))_NA	1330	NCBI Nucleotide database
KM028505.1	A/swine/Hong_Kong/330/2011(H1N1))_NA	1330	NCBI Nucleotide database
HQ247668.1	A/Finland/635/2009(H1N1))_NA	1330	NCBI Nucleotide database
JN187187.1	A/Taiwan/8575/2009(H1N1))_NA	1330	NCBI Nucleotide database
GQ225375.1	A/Beijing/01/2009(H1N1))_NA	1330	NCBI Nucleotide database
JF714092.1	A/swine/QC/4362-2/2009(H1N1))_NA	1330	NCBI Nucleotide database
GQ168643.1	A/Kansas/03/2009(H1N1))_NA	1330	NCBI Nucleotide database
JF429403.1	A/Lyon/969/2009(H1N1))_NA	1330	NCBI Nucleotide database
FJ966981.1	A/Texas/04/2009(H1N1))_NA	1330	NCBI Nucleotide database
GQ323573.1	A/Texas/11/2009(H1N1))_NA	1330	NCBI Nucleotide database
GQ221696.1	A/GuangzhouSB/01/2009(H1N1))_NA	1330	NCBI Nucleotide database
GQ377078.1	A/California/07/2009(H1N1))_NA	1330	NCBI Nucleotide database
FJ966084.1	A/California/04/2009(H1N1))_NA	1330	NCBI Nucleotide database
GQ221789.1	A/Arizona/02/2009(H1N1))_NA	1330	NCBI Nucleotide database
KC780177.1	A/Texas/69/2009(H1N1))_NA	1330	NCBI Nucleotide database
FJ966956.1	A/California/05/2009(H1N1))_NA	1330	NCBI Nucleotide database
KC881770.1	A/North_Carolina/02/2011(H1N1))_NA	1330	NCBI Nucleotide database
KC881959.1	A/New_Mexico/04/2011(H1N1))_NA	1330	NCBI Nucleotide database
CY083481.1	A/Chicago/WRAIR1690P/2009(H1N1))_NA	1330	NCBI Nucleotide database
CY107701.1	A/Scotland/Glasgow_443726/2009(H1N1))_NA	1330	NCBI Nucleotide database
CY083473.1	A/Managua/WRAIR1689P/2009(H1N1))_NA	1330	NCBI Nucleotide database
KC781092.1	A/Iowa/14/2009(H1N1))_NA	1330	NCBI Nucleotide database
JN006510.1	A/Hangzhou/B47/2011(H1N1))_NA	1330	NCBI Nucleotide database
KC781156.1	A/Connecticut/03/2010(H1N1))_NA	1330	NCBI Nucleotide database
KC780215.1	A/California/07/2010(H1N1))_NA	1330	NCBI Nucleotide database
KC781289.1	A/Montana/03/2010(H1N1))_NA	1330	NCBI Nucleotide database
JN185129.1	A/Nizhnii_Novgorod/CRIE-LAV/2011(H1N1))_NA	1330	NCBI Nucleotide database
GU984418.1	A/swine/MN/8762-2/2010(H1N1))_NA	1330	NCBI Nucleotide database
HQ853307.1	A/Karaj/5718/2010(H1N1))_NA	1330	NCBI Nucleotide database
JN790406.1	A/Hyogo/10K061/2011(H1N1))_NA	1330	NCBI Nucleotide database
AB649918.1	A/Toyama/19/2011(H1N1))_NA	1330	NCBI Nucleotide database
KC881745.1	A/Alaska/08/2011(H1N1))_NA	1330	NCBI Nucleotide database
JN381468.1	A/Taiwan/65395/2011(H1N1))_NA	1330	NCBI Nucleotide database
JN006507.1	A/Hangzhou/B24/2011(H1N1))_NA	1330	NCBI Nucleotide database
KF411197.1	A/Qingdao/F196/2011(H1N1))_NA	1330	NCBI Nucleotide database
JN006498.1	A/Hangzhou/A2/2011(H1N1))_NA	1330	NCBI Nucleotide database
JF929818.1	A/Guangdong/015/2011(H1N1))_NA	1330	NCBI Nucleotide database
KF648064.1	A/North_Carolina/29/2012(H1N1))_NA	1330	NCBI Nucleotide database
GU470881.1	A/swine/Indiana/27007/2009(H1N1))_NA	1330	NCBI Nucleotide database
KC780086.1	A/South_Carolina/18/2009(H1N1))_NA	1330	NCBI Nucleotide database
KC780079.1	A/South_Carolina/18/2009(H1N1))_NA	1330	NCBI Nucleotide database
CY116038.1	A/swine/England/195852/1992(H1N1))_NA	1330	NCBI Nucleotide database
KC781133.1	A/Nevada/17/2009(H1N1))_NA	1330	NCBI Nucleotide database
KJ162854.1	A/chicken/Taiwan/2759/2012(H6N1))_NA	1288	NCBI Nucleotide database
CY083194.1	A/California/WRAIR1502P/2009(H1N1))_NA	1330	NCBI Nucleotide database
KJ538499.1	A/Oklahoma/NHRC415745/2013(H1N1))_NA	1330	NCBI Nucleotide database
KJ195789.1	A/environment/Gainesville/01/2014(H1N1))_NA	1330	NCBI Nucleotide database
KF648050.1	A/Indiana/12/2013(H1N1))_NA	1330	NCBI Nucleotide database
CY158731.1	A/swine/Manitoba/SG1433/2009(H1N1))_NA	1330	NCBI Nucleotide database
CY158675.1	A/swine/Manitoba/01781/2007(H1N1))_NA	1330	NCBI Nucleotide database
CY158763.1	A/swine/Manitoba/02947/2010(H1N1))_NA	1330	NCBI Nucleotide database
JN087180.1	A/duck/Korea/U14-1/2007(H3N2))_NS	842	NCBI Nucleotide database
JN087204.1	A/duck/Korea/HP69/2007(H3N6))_NS	828	NCBI Nucleotide database
JN087220.1	A/domestic_mallard/Korea/HP71/2007(H3N6))_NS	851	NCBI Nucleotide database
JN087196.1	A/duck/Korea/HP68/2007(H3N6))_NS	842	NCBI Nucleotide database
JN087024.1	A/duck/Korea/KJ/2003(H3N2))_NS	851	NCBI Nucleotide database
JN087132.1	A/duck/Korea/U2-5/2007(H3N8))_NS	844	NCBI Nucleotide database
CY117239.1	A/mallard/Ontario/56/1976(H2N3))_NS	858	NCBI Nucleotide database
JN087244.1	A/duck/Korea/GJ78/2007(H3N6))_NS	842	NCBI Nucleotide database
JN087252.1	A/duck/Korea/GJ79/2007(H3N8))_NS	842	NCBI Nucleotide database
JN087268.1	A/duck/Korea/GJ82/2007(H3N8))_NS	852	NCBI Nucleotide database
JN087276.1	A/duck/Korea/GJ87/2007(H3N8))_NS	851	NCBI Nucleotide database
JN087284.1	A/duck/Korea/DY106/2007(H3N6))_NS	851	NCBI Nucleotide database
AY633336.1	A/pintail/ALB/179/1993(H6N1))_NS	864	NCBI Nucleotide database
AY651590.1	A/Ph/ST/44/2004(H5N1))_NS	837	NCBI Nucleotide database
M25375.1	A/mallard/N.Y./6874/1978(H3N2))_NS	863	NCBI Nucleotide database
CY125233.1	A/green-winged_teal/New_Brunswick/02601/2007(H4N6))_NS	850	NCBI Nucleotide database
CY128938.1	A/American_black_duck/Prince_Edward_Island/02684/2007(H4N6))_NS	850	NCBI Nucleotide database
CY129090.1	A/American_black_duck/New_Brunswick/02728/2007(H4N6))_NS	850	NCBI Nucleotide database
CY128770.1	A/American_black_duck/New_Brunswick/02396/2007(H4N6))_NS	850	NCBI Nucleotide database
KJ413719.1	A/AI13-1429/2013(H7N7))_NS	825	NCBI Nucleotide database
KJ413553.1	A/AI13-1225/2013(H7N7))_NS	852	NCBI Nucleotide database
KJ018196.1	A/chicken/New_Jersey/577-6/2008(H5N2))_NS	853	NCBI Nucleotide database
KJ018204.1	A/chicken/New_Jersey/251-4/2008(H5N2))_NS	853	NCBI Nucleotide database
AY633296.1	A/mallard/Alberta/11/1991(H9N2))_NS	746	NCBI Nucleotide database
AY633320.1	A/pintail/Alberta/113/85(H6N2))_NS	852	NCBI Nucleotide database
AY633368.1	A/pintail/Alberta/22/97(H2N9))_NS	772	NCBI Nucleotide database
EU930960.1	A/duck/Vietnam/210/2005(H5N1))_NS	831	NCBI Nucleotide database
AY651591.1	A/Dk/HN/303/2004(H5N1))_NS	837	NCBI Nucleotide database
AY651592.1	A/Dk/HN/101/2004(H5N1))_NS	837	NCBI Nucleotide database
AY576378.1	A/Ck/HK/409.1/02_(H5N1))_NS	837	NCBI Nucleotide database
AY651587.1	A/Dk/YN/6445/2003(H5N1))_NS	838	NCBI Nucleotide database
AY651589.1	A/Ck/YN/115/2004(H5N1))_NS	838	NCBI Nucleotide database
JN087172.1	A/duck/Korea/U12/2007(H3N2))_NS	842	NCBI Nucleotide database
JN087116.1	A/duck/Korea/U1-5/2007(H3N6))_NS	832	NCBI Nucleotide database
JN087228.1	A/duck/Korea/JJ72/2007(H3N6))_NS	842	NCBI Nucleotide database
AY633216.1	A/mallard/Alberta/211/98(H1N1))_NS	854	NCBI Nucleotide database
CY122232.1	A/mallard/Sweden/107/2005(H2N3))_NS	858	NCBI Nucleotide database
CY122175.1	A/mallard/Sweden/51/2005(H2N3))_NS	858	NCBI Nucleotide database
CY122200.1	A/mallard/Sweden/73/2005(H2N3))_NS	858	NCBI Nucleotide database
KJ413537.1	A/blue-winged_teal/TX/AI13-462/2013(H7N3))_NS	835	NCBI Nucleotide database
CY102772.1	A/mallard/Alberta/237/2003(H4N6))_NS	858	NCBI Nucleotide database
AY633240.1	A/mallard/Alberta/232/94(H6N8))_NS	797	NCBI Nucleotide database
EU084931.1	A/Chicken/NY/14714-2/1999(H7N3))_NA	849	NCBI Nucleotide database
EU146749.1	A/Indonesia/538H/2006(H5N1))_NS	838	NCBI Nucleotide database
EU599286.1	A/chicken/Iraq/900845/2006(H5N1))_NS	856	NCBI Nucleotide database
CY128011.1	A/shorebird/Delaware_Bay/497/2008(H4N6))_NS	858	NCBI Nucleotide database
CY159051.1	A/swine/Saskatchewan/01974/2008(H1N1))_NA	1330	NCBI Nucleotide database
KJ640533.1	A/swine/Indiana/13TOSU0832/2013(H1N1))_NA	1330	NCBI Nucleotide database
KF924067.1	A/swine/Iowa/A01409307/2013(H1N1))_NA	1330	NCBI Nucleotide database
KF761344.1	A/swine/Iowa/A01290542/2013(H1N1))_NA	1330	NCBI Nucleotide database
KJ701838.1	A/swine/North_Carolina/A01410471/2014(H1N1))_NA	1330	NCBI Nucleotide database
KF986870.1	A/swine/North_Carolina/A01290856/2013(H1N1))_NA	1330	NCBI Nucleotide database
KF680206.1	A/swine/North_Carolina/A01290359/2013(H1N1))_NA	1330	NCBI Nucleotide database
KJ605016.1	A/swine/North_Carolina/A01410324/2014(H1N1))_NA	1330	NCBI Nucleotide database
KC013549.1	A/swine/Minnesota/A01270516/2012(H1N1))_NA	1330	NCBI Nucleotide database
KC333133.1	A/swine/Iowa/A01442260/2012(H1N1))_NA	1330	NCBI Nucleotide database
KF305500.1	A/swine/South_Dakota/A01351105/2013(H1N1))_NA	1358	NCBI Nucleotide database
JQ739711.1	A/swine/Illinois/A01203226/2012(H1N1))_NA	1330	NCBI Nucleotide database
JX092481.1	A/swine/Iowa/A01202800/2011(H1N1))_NA	1330	NCBI Nucleotide database
JX080571.1	A/swine/Iowa/A01203389/2012(H1N1))_NA	1330	NCBI Nucleotide database
JN652546.1	A/swine/Iowa/A01049949/2011(H1N1))_NA	1330	NCBI Nucleotide database
JN652521.1	A/swine/Iowa/A01049739/2011(H1N1))_NA	1330	NCBI Nucleotide database
JF812296.1	A/swine/Iowa/A01049015/2010(H1N1))_NA	1330	NCBI Nucleotide database
JX092485.1	A/swine/Iowa/A01202828/2011(H1N1))_NA	1330	NCBI Nucleotide database
JN652427.1	A/swine/Illinois/A01049469/2011(H1N1))_NA	1330	NCBI Nucleotide database
JX092465.1	A/swine/Iowa/A01202728/2011(H1N1))_NA	1330	NCBI Nucleotide database
JX048059.1	A/swine/Minnesota/A01134596/2010(H1N1))_NA	1330	NCBI Nucleotide database
JQ922359.1	A/swine/Minnesota/A01134340/2010(H1N1))_NA	1330	NCBI Nucleotide database
JQ783104.1	A/swine/Minnesota/A01047000/2010(H1N1))_NA	1330	NCBI Nucleotide database
JQ783105.1	A/swine/Minnesota/A01047003/2010(H1N1))_NA	1330	NCBI Nucleotide database
JQ783106.1	A/swine/Illinois/A01047038/2010(H1N1))_NA	1330	NCBI Nucleotide database
JX422271.1	A/swine/Illinois/A01327189/2012(H1N1))_NA	1330	NCBI Nucleotide database
KJ493396.1	A/swine/North_Dakota/A01410241/2014(H1N1))_NA	1330	NCBI Nucleotide database
KJ162079.1	A/swine/Nebraska/A01490524/2014(H1N1))_NA	1330	NCBI Nucleotide database
KF037955.1	A/swine/Minnesota/A01350085/2013(H1N1))_NA	1358	NCBI Nucleotide database
JX092603.1	A/swine/Illinois/A01203207/2012(H1N1))_NA	1330	NCBI Nucleotide database
JX080575.1	A/swine/Iowa/A01203397/2012(H1N1))_NA	1330	NCBI Nucleotide database
JX163272.1	A/swine/Iowa/A01203481/2012(H1N1))_NA	1330	NCBI Nucleotide database
JX080572.1	A/swine/Iowa/A01203395/2012(H1N1))_NA	1330	NCBI Nucleotide database
JX080559.1	A/swine/Iowa/A01203295/2012(H1N1))_NA	1330	NCBI Nucleotide database
JQ922364.1	A/swine/Minnesota/A01240128/2011(H1N1))_NA	1330	NCBI Nucleotide database
KF986973.1	A/swine/Iowa/A01290865/2013(H1N1))_NA	1330	NCBI Nucleotide database
KJ701860.1	A/swine/Indiana/A01410481/2014(H1N1))_NA	1330	NCBI Nucleotide database
KJ130115.1	A/swine/Illinois/A01290945/2013(H1N1))_NA	1330	NCBI Nucleotide database
KJ154135.1	A/swine/Indiana/A01290919/2013(H1N1))_NA	1330	NCBI Nucleotide database
KF790584.1	A/swine/Indiana/A01260373/2013(H1N1))_NA	1330	NCBI Nucleotide database
KJ640429.1	A/swine/Ohio/13TOSU2106/2013(H1N1))_NA	1330	NCBI Nucleotide database
KF761347.1	A/swine/Iowa/A01290561/2013(H1N1))_NA	1330	NCBI Nucleotide database
KJ640606.1	A/swine/Ohio/13TOSU1958/2013(H1N1))_NA	1330	NCBI Nucleotide database
KJ640806.1	A/swine/Indiana/13TOSU1998/2013(H1N1))_NA	1330	NCBI Nucleotide database
KF428866.1	A/swine/Indiana/13TOSU486/2013(H1N1))_NA	1330	NCBI Nucleotide database
KC139728.1	A/swine/Illinois/A01270986/2012(H1N1))_NA	1330	NCBI Nucleotide database
KC355800.1	A/swine/Indiana/A01260105/2012(H1N1))_NA	1330	NCBI Nucleotide database
JX422295.1	A/swine/Illinois/A01327193/2012(H1N1))_NA	1330	NCBI Nucleotide database
KF986982.1	A/swine/Iowa/A01290861/2013(H1N1))_NA	1330	NCBI Nucleotide database
JX422262.1	A/swine/Illinois/A01328687/2012(H1N1))_NA	1330	NCBI Nucleotide database
JX422238.1	A/swine/Illinois/A01328743/2012(H1N1))_NA	1330	NCBI Nucleotide database
JX886038.1	A/swine/Illinois/A01301791/2012(H1N1))_NA	1330	NCBI Nucleotide database
JX422292.1	A/swine/Illinois/A01328524/2012(H1N1))_NA	1330	NCBI Nucleotide database
KF922796.1	A/swine/Illinois/A01409167/2013(H1N1))_NA	1330	NCBI Nucleotide database
KF922790.1	A/swine/Illinois/A01290673/2013(H1N1))_NA	1330	NCBI Nucleotide database
KJ437518.1	A/swine/Illinois/A01409814/2014(H1N1))_NA	1330	NCBI Nucleotide database
KJ154072.1	A/swine/Illinois/A01409658/2013(H1N1))_NA	1330	NCBI Nucleotide database
KJ701835.1	A/swine/North_Carolina/A01410422/2014(H1N1))_NA	1330	NCBI Nucleotide database
KJ206101.1	A/swine/North_Carolina/A01409655/2013(H1N1))_NA	1330	NCBI Nucleotide database
KF874263.1	A/swine/Minnesota/A01394326/2013(H1N1))_NA	1330	NCBI Nucleotide database
KF367594.1	A/swine/Minnesota/A01397272/2013(H1N1))_NA	1330	NCBI Nucleotide database
CY157961.1	A/swine/Minnesota/SG1261/2006(H1N1))_NA	1330	NCBI Nucleotide database
KC149919.1	A/swine/Nebraska/A01270926/2012(H1N1))_NA	1330	NCBI Nucleotide database
CY158387.1	A/swine/Oklahoma/SG1251/2010(H1N1))_NA	1330	NCBI Nucleotide database
JX422286.1	A/swine/Nebraska/A01240847/2012(H1N1))_NA	1330	NCBI Nucleotide database
AB428672.1	A/Morioka/17/2002(H1N1))_NA	1333	NCBI Nucleotide database
EU743180.1	A/chicken/NY/21665-73/1998(H1N1))_PB1	2311	NCBI Nucleotide database
AF208598.1	A/chicken/Taiwan/7-5/99(H6N1))_NA	1413	NCBI Nucleotide database
CY084719.1	A/swine/Hong_Kong/57/1977(H1N1))_PB1	2306	NCBI Nucleotide database
FJ798776.1	A/swine/Hungary/13509/2007(H3N2))_PB1	2308	NCBI Nucleotide database
JX908581.1	A/swine/Spain/12/2009(H1N1))_PB1	2310	NCBI Nucleotide database
EU930938.1	A/duck/Vietnam/207/2005(H5N1))_PB1	2311	NCBI Nucleotide database
EU930898.1	A/chicken/Vietnam/202/2005(H5N1))_PB1	2311	NCBI Nucleotide database
EU930986.1	A/Muscovy_duck/Vietnam/213/2005(H5N1))_PB1	2305	NCBI Nucleotide database
EU930970.1	A/Muscovy_duck/Vietnam/211/2005(H5N1))_PB1	2306	NCBI Nucleotide database
EU931018.1	A/duck/Vietnam/218/2005(H5N1))_PB1	2305	NCBI Nucleotide database
EU931026.1	A/duck/Vietnam/219/2005(H5N1))_PB1	2306	NCBI Nucleotide database
EU931002.1	A/chicken/Vietnam/216/2005(H5N1))_PB1	2311	NCBI Nucleotide database
EU742650.1	A/gull/MD/19/1977(H2N9))_PB1	2305	NCBI Nucleotide database
CY184203.1	A/mallard/Sweden/101993/2009(H2N9))_PB1	2297	NCBI Nucleotide database
CY091523.1	A/California/NHRC0005/2005(H3N2))_PB1	2316	NCBI Nucleotide database
CY105820.1	A/HaNoi/Q924/2007(H3N2))_PB1	2314	NCBI Nucleotide database
GQ293076.1	A/Zhejiang/2/2009(H1N1))_PB1	2316	NCBI Nucleotide database
CY123919.1	A/Singapore/ON313/2009(H1N1))_PB1	2328	NCBI Nucleotide database
KF972075.1	A/wild_waterfowl/Dongting/PC2540/2012(H9N2))_PB1	2328	NCBI Nucleotide database
CY089521.1	A/mallard/Maryland/792/2007(H5N9))_PB1	2308	NCBI Nucleotide database
CY164198.1	A/mallard/Sweden/80261/2008(H4N9))_PB1	2297	NCBI Nucleotide database
CY140733.1	A/mallard/Minnesota/AI09-2519/2009(H3N6))_PB1	2315	NCBI Nucleotide database
EU742918.1	A/guinea_fowl/NJ/119063-8/2001(H7N2))_PB1	2289	NCBI Nucleotide database
CY180209.1	A/mallard/Wisconsin/426/1976(H3N2))_PB1	2305	NCBI Nucleotide database
CY180145.1	A/green-winged_teal/Wisconsin/228/1976(H9N2))_PB1	2305	NCBI Nucleotide database
CY180129.1	A/mallard/Wisconsin/73/1976(H3N8))_PB1	2305	NCBI Nucleotide database
FJ517300.1	A/mallard/Minnesota/354/1999(H3N8))_PB1	2315	NCBI Nucleotide database
AF398871.1	A/Charlottesville/31/95(H1N1))_NA	2285	NCBI Nucleotide database
CY149338.1	A/mallard/Iceland/1007/2011(H3N6))_PB1	2297	NCBI Nucleotide database
CY164983.1	A/mallard/Sweden/52480/2006(H4N6))_PB1	2285	NCBI Nucleotide database
CY164956.1	A/mallard/Sweden/52410/2006(H4N6))_PB1	2285	NCBI Nucleotide database
CY164735.1	A/mallard/Sweden/51851/2006(H4N6))_PB1	2285	NCBI Nucleotide database
CY164630.1	A/mallard/Sweden/51541/2006(H4N6))_PB1	2285	NCBI Nucleotide database
CY164687.1	A/mallard/Sweden/51691/2006(H4N6))_PB1	2285	NCBI Nucleotide database
CY185345.1	A/tufted_duck/Republic_of_Georgia/1/2012(H2N3))_PB1	2297	NCBI Nucleotide database
CY185599.1	A/mallard/Republic_of_Georgia/1/2012(H1N1))_PB1	2297	NCBI Nucleotide database
CY149354.1	A/great_black-backed_gull/Iceland/1110/2011(H5N2))_PB1	2297	NCBI Nucleotide database
CY164558.1	A/mallard/Sweden/50041/2006(H4N6))_PB1	2285	NCBI Nucleotide database
CY122298.1	A/mallard/Netherlands/29/2010(H2N3))_PB1	2297	NCBI Nucleotide database
CY183578.1	A/mallard/Sweden/101165/2009(H8N4))_PB1	2297	NCBI Nucleotide database
CY185567.1	A/Mediterranean_gull/Republic_of_Georgia/1/2011(H9N3))_PB1	2297	NCBI Nucleotide database
EU271953.1	A/duck/Malaysia/F59/2004(H5N2))_PB1	2303	NCBI Nucleotide database
EF112232.1	A/open-billed_stork/Nakhonsawan/BBD3009M/05(H5N1))_PB1	2295	NCBI Nucleotide database
EF112239.1	A/open-billed_stork/Nakhonsawan/BBA2811M/05(H5N1))_PB1	2298	NCBI Nucleotide database
EU930930.1	A/duck/Vietnam/206/2005(H5N1))_PB1	2305	NCBI Nucleotide database
AB239301.1	A/bar-headed_goose/Mongolia/1/05(H5N1))_PB1	2302	NCBI Nucleotide database
EU871939.1	A/common_gull/Chany/P/2006(H5N1))_PB1	2312	NCBI Nucleotide database
GQ907332.1	A/red_crested_pochard/Mongolia/1915/2006(H3N6))_PB1	2301	NCBI Nucleotide database
EU743057.1	A/chicken/NY/12004-3/1987(H5N2))_PB1	2305	NCBI Nucleotide database
EU743063.1	A/chicken/FL/22780-2/1988(H5N2))_PB1	2303	NCBI Nucleotide database
CY131982.1	A/pintail/Alberta/155/1994(H6N8))_PB1	2315	NCBI Nucleotide database
CY064247.2	A/blue-winged_teal/Texas/Sg-00081/2007(H4N6))_PB1	2315	NCBI Nucleotide database
CY139503.1	A/mallard/New_Brunswick/00979/2010(H4N8))_PB1	2315	NCBI Nucleotide database
EU742993.1	A/environment/NY/260422-10/2003(H7N2))_PB1	2296	NCBI Nucleotide database
EU742634.1	A/pheasant/NJ/9804569/1998(H5N2))_PB1	2305	NCBI Nucleotide database
EU742950.1	A/chicken/NY/13142-5/1994(H7N2))_PB1	2285	NCBI Nucleotide database
EU743259.1	A/chicken/NJ/294508-12/2004(H7N2))_PB1	2304	NCBI Nucleotide database
GU186491.1	A/environment/NY/241365-18/2003(H7N2))_PB1	2305	NCBI Nucleotide database
EU084924.1	A/chicken/NY/4447-7/1994(H7N2))_PB1	2296	NCBI Nucleotide database
CY117017.1	A/guinea_fowl/New_York/4449-12/1994(H2N2))_PB1	2285	NCBI Nucleotide database
EU742941.1	A/chicken/RI/4328-1/1995(H7N2))_PB1	2294	NCBI Nucleotide database
EU742936.1	A/chicken/NY/8030-2/1997(H7N2))_PB1	2315	NCBI Nucleotide database
CY117363.1	A/mallard/Alberta/881/1984(H2N3))_PB1	2311	NCBI Nucleotide database
EU743001.1	A/chicken/CT/260413-2/2003(H7N2))_PB1	2309	NCBI Nucleotide database
EU742946.1	A/11767/1997(H7N2))_PB1	2302	NCBI Nucleotide database
EU743271.1	A/goose/NY/8600-3/1998(H7N2))_PB1	2303	NCBI Nucleotide database
EU742967.1	A/19241/1997(H7N2))_PB1	2285	NCBI Nucleotide database
EU742926.1	A/13552-1/1998(H7N2))_PB1	2285	NCBI Nucleotide database
EU742985.1	A/chicken/NJ/30739-6/2000(H7N2))_PB1	2315	NCBI Nucleotide database
EU743193.1	A/herring_gull/DE/677/1988(H2N8))_PB1	2310	NCBI Nucleotide database
EU182305.1	A/unknown/NY/118547-11/2001(H5N2))_PB1	2308	NCBI Nucleotide database
EU084941.1	A/Duck/NJ/117228-7/2001(H5N2))_PB1	2304	NCBI Nucleotide database
EU742931.1	A/7777-1/1997(H7N2))_PB1	2315	NCBI Nucleotide database
GU051205.1	A/mallard/Minnesota/182/1998(H3N9))_PB1	2315	NCBI Nucleotide database
EU742875.1	A/8651-C/2002(H5N2))_PB1	2304	NCBI Nucleotide database
CY179201.1	A/thick-billed_murre/Alaska/512/1976(H1N9))_PB1	2311	NCBI Nucleotide database
EU743069.1	A/turkey/MN/10734-2/1995(H5N2))_PB1	2286	NCBI Nucleotide database
CY178949.1	A/mallard/Wisconsin/142/1976(H1N1))_PB1	2305	NCBI Nucleotide database
EU743084.1	A/turkey/CO/118899/1972(H5N2))_PB1	2305	NCBI Nucleotide database
FJ517325.1	A/guinea_fowl/NJ/14190-23/1996(H4N8))_PB1	2315	NCBI Nucleotide database
CY084879.1	A/swine/Hong_Kong/101/1979(H1N1))_PB1	2309	NCBI Nucleotide database
CY185479.1	A/mallard/Republic_of_Georgia/3/2011(H3N8))_PB1	2297	NCBI Nucleotide database
JX908593.1	A/swine/Spain/19/2009(H1N1))_PB1	2303	NCBI Nucleotide database
CY084903.1	A/swine/Hong_Kong/91/1979(H1N1))_PB1	2298	NCBI Nucleotide database
CY084479.1	A/swine/Hong_Kong/61/1977(H1N1))_PB1	2306	NCBI Nucleotide database
CY106986.1	A/Hong_Kong/H090-781-V10/2009(H3N2))_NA	1363	NCBI Nucleotide database
CY106706.1	A/Hong_Kong/H090-720-V10/2009(H3N2))_NA	1364	NCBI Nucleotide database
CY106594.1	A/Hong_Kong/H090-671-V10/2009(H3N2))_NA	1363	NCBI Nucleotide database
CY106682.1	A/Hong_Kong/H090-707-V10/2009(H3N2))_NA	1363	NCBI Nucleotide database
CY106930.1	A/Hong_Kong/H090-756-V10/2009(H3N2))_NA	1363	NCBI Nucleotide database
KF715086.1	A/turkey/Minnesota/31676/2009(H7N9))_NA	1333	NCBI Nucleotide database
KC896776.1	A/Nanjing/1/2013(H7N9))_NA	1318	NCBI Nucleotide database
CY146918.1	A/chicken/Jiangsu/S002/2013(H7N9))_NA	1318	NCBI Nucleotide database
KF259735.1	A/chicken/Rizhao/715/2013(H7N9))_NA	1318	NCBI Nucleotide database
KF042092.1	A/chicken/Zhejiang/C483/2013(H7N9))_NA	1318	NCBI Nucleotide database
KF001514.1	A/Hangzhou/2/2013(H7N9))_NA	1318	NCBI Nucleotide database
KF259689.1	A/duck/Jiangxi/3141/2009(H7N9))_NA	1333	NCBI Nucleotide database
CY179763.1	A/mallard/Alabama/847/1975(H5N2))_HA	1737	NCBI Nucleotide database
CY160626.1	A/Peru/PER043/2011(H3N2))_NA	1360	NCBI Nucleotide database
CY161530.1	A/Peru/PER158/2011(H3N2))_NA	1360	NCBI Nucleotide database
AY207516.1	A/laughing_gull/Delaware/34/94(H2N3))_NA	1330	NCBI Nucleotide database
GQ161173.1	A/swine/Bissendorf/IDT1864/2003(H3N2))_NS	845	NCBI Nucleotide database
CY076303.1	A/northern_shoveler/Washington/44249-752/2006(H7N3))_NA	1341	NCBI Nucleotide database
AY207521.1	A/silkiechicken/Pennsylvania/897/96(H2N3))_NA	1330	NCBI Nucleotide database
AY035591.1	A/Hong_Kong/1180/99(H3N2))_HA	1682	NCBI Nucleotide database
KF135572.1	A/swine/Ohio/11SW349/2011(H3N2))_HA	1682	NCBI Nucleotide database
JX437721.1	A/Singapore/C2011.507V/2011(H3N2))_HA	1682	NCBI Nucleotide database
KF014139.1	A/Singapore/C2011.471/2011(H3N2))_HA	1682	NCBI Nucleotide database
JX437722.1	A/Singapore/C2011.584V/2011(H3N2))_HA	1682	NCBI Nucleotide database
JX437842.1	A/Singapore/C2011.545C/2011(H3N2))_HA	1682	NCBI Nucleotide database
JX437838.1	A/Singapore/H2011.460cC/2011(H3N2))_HA	1682	NCBI Nucleotide database
JX437720.1	A/Singapore/C2011.362V/2011(H3N2))_HA	1682	NCBI Nucleotide database
JX437837.1	A/Singapore/H2011.140C/2011(H3N2))_HA	1682	NCBI Nucleotide database
KF014175.1	A/Singapore/H2011.447/2011(H3N2))_HA	1682	NCBI Nucleotide database
KF014149.1	A/Singapore/C2011.641/2011(H3N2))_HA	1682	NCBI Nucleotide database
JX437829.1	A/Singapore/H2009.334C/2009(H3N2))_HA	1682	NCBI Nucleotide database
JX437710.1	A/Singapore/C2009.715V/2009(H3N2))_HA	1682	NCBI Nucleotide database
JX437828.1	A/Singapore/H2009.332C/2009(H3N2))_HA	1682	NCBI Nucleotide database
JX437712.1	A/Singapore/C2010.036V/2010(H3N2))_HA	1682	NCBI Nucleotide database
JX437839.1	A/Singapore/H2011.504C/2011(H3N2))_HA	1682	NCBI Nucleotide database
JX437836.1	A/Singapore/H2010.666C/2010(H3N2))_HA	1682	NCBI Nucleotide database
JX437715.1	A/Singapore/C2010.471aV/2010(H3N2))_HA	1682	NCBI Nucleotide database
JX437708.1	A/Singapore/C2009.458V/2009(H3N2))_HA	1682	NCBI Nucleotide database
CY091825.1	A/Guangdong/04/2007(H3N2))_HA	1682	NCBI Nucleotide database
JX437719.1	A/Singapore/C2011.027V/2011(H3N2))_HA	1682	NCBI Nucleotide database
JX437717.1	A/Singapore/C2010.803V/2010(H3N2))_HA	1682	NCBI Nucleotide database
JX437835.1	A/Singapore/H2010.564C/2010(H3N2))_HA	1682	NCBI Nucleotide database
KF014170.1	A/Singapore/H2010.619/2010(H3N2))_HA	1682	NCBI Nucleotide database
KF014195.1	A/Singapore/H2011.808a/2011(H3N2))_HA	1682	NCBI Nucleotide database
JX437832.1	A/Singapore/H2010.370C/2010(H3N2))_HA	1682	NCBI Nucleotide database
JX437833.1	A/Singapore/H2010.471C/2010(H3N2))_HA	1682	NCBI Nucleotide database
HM855249.1	A/Kakamega/215/2009(H1N1))_NS	890	NCBI Nucleotide database
JX309764.1	A/Singapore/GP3828/2010(H1N1))_NS	857	NCBI Nucleotide database
GQ283489.1	A/Finland/554/2009(H1N1))_NS	857	NCBI Nucleotide database
GQ223439.1	A/Finland/553/2009(H1N1))_NS	858	NCBI Nucleotide database
CY123039.1	A/Singapore/GP3074/2009(H1N1))_NS	873	NCBI Nucleotide database
CY124520.1	A/Singapore/EN1/2011(H1N1))_NS	834	NCBI Nucleotide database
CY124534.1	A/Singapore/GP39/2011(H1N1))_NS	844	NCBI Nucleotide database
JX309936.1	A/Singapore/GP4523/2010(H1N1))_NS	873	NCBI Nucleotide database
EU050283.1	A/partridge/Shantou/1403/2002(H6N1))_NS	855	NCBI Nucleotide database
EU050284.1	A/chukkar/Shantou/1712/2002(H6N1))_NS	855	NCBI Nucleotide database
EU050285.1	A/quail/Shantou/1825/2002(H6N1))_NS	855	NCBI Nucleotide database
CY043860.2	A/Eurasian_wigeon/Netherlands/3/2005(H9N2))_NS	853	NCBI Nucleotide database
AB586807.1	A/chicken/Hong_Kong/SF3/2001(H6N1))_NS	853	NCBI Nucleotide database
CY092132.1	A/chicken/India/CA0302/2011(H5N1))_NS	856	NCBI Nucleotide database
CY085866.1	A/swine/Hong_Kong/715/2008(H1N2))_NS	858	NCBI Nucleotide database
CY104376.1	A/HungYen/HY3/2007(H3N2))_NS	861	NCBI Nucleotide database
CY113105.1	A/Bilthoven/3517/1973(H3N2))_NS	864	NCBI Nucleotide database
CY122317.1	A/Memphis/8/2003(H1N2))_NA	1431	NCBI Nucleotide database
EU735828.2	A/turkey/North_Carolina/353568/2005(H3N2))_NA	1436	NCBI Nucleotide database
EU735820.2	A/turkey/Ohio/313053/2004(H3N2))_NA	1436	NCBI Nucleotide database
GU086091.1	A/swine/Guangdong/7/2006(H3N2))_NA	1430	NCBI Nucleotide database
CY111524.1	A/Western_Australia/6/2000(H3N2))_NA	1431	NCBI Nucleotide database
JX913073.1	A/Czech_Republic/131/2012(H3N2))_NA	1431	NCBI Nucleotide database
JX913021.1	A/Czech_Republic/119/2012(H3N2))_NA	1431	NCBI Nucleotide database
KJ880904.1	A/Czech_Republic/217/2013(H3N2))_NA	1431	NCBI Nucleotide database
KJ561756.1	A/Czech_Republic/166/2013(H3N2))_NA	1431	NCBI Nucleotide database
KJ880920.1	A/Czech_Republic/218/2013(H3N2))_NA	1431	NCBI Nucleotide database
JX913081.1	A/Czech_Republic/138/2012(H3N2))_NA	1431	NCBI Nucleotide database
JX913053.1	A/Czech_Republic/98/2012(H3N2))_NA	1431	NCBI Nucleotide database
JX913005.1	A/Czech_Republic/20/2012(H3N2))_NA	1431	NCBI Nucleotide database
JX913013.1	A/Czech_Republic/130/2012(H3N2))_NA	1431	NCBI Nucleotide database
EU625368.1	A/Thailand/CU-1103/2008(H3N2))_NA	1432	NCBI Nucleotide database
EU625367.1	A/Thailand/CU-1102/2008(H3N2))_NA	1430	NCBI Nucleotide database
FJ912978.1	A/Thailand/CU356/2008(H3N2))_NA	1423	NCBI Nucleotide database
CY044806.1	A/Boston/79/2008(H3N2))_NA	1434	NCBI Nucleotide database
CY147637.1	A/Mexico/24010/2008(H3N2))_NA	1430	NCBI Nucleotide database
KJ561708.1	A/Czech_Republic/1/2014(H3N2))_NA	1431	NCBI Nucleotide database
JX913061.1	A/Czech_Republic/126/2012(H3N2))_NA	1431	NCBI Nucleotide database
CY098494.1	A/swine/Minnesota/5763/2003(H1N2))_NA	1430	NCBI Nucleotide database
CY098470.1	A/swine/Minnesota/1192/2001(H1N2))_NA	1430	NCBI Nucleotide database
JX913037.1	A/Czech_Republic/121/2012(H3N2))_NA	1431	NCBI Nucleotide database
JX913045.1	A/Czech_Republic/76/2012(H3N2))_NA	1431	NCBI Nucleotide database
CY172664.1	A/New_York/1068/2007(H1N1))_MP	986	NCBI Nucleotide database
CY125823.1	A/Montevideo/2208/1967(H2N2))_MP	993	NCBI Nucleotide database
CY125887.1	A/Ned/65/1963(H2N2))_MP	993	NCBI Nucleotide database
CY125871.1	A/ITS/1/1957(H2N2))_MP	993	NCBI Nucleotide database
CY182978.1	A/Houston/JMM_99/2012(H3N2))_MP	989	NCBI Nucleotide database
JF683498.1	A/equine/Otar/764/2007(H3N8))_MP	988	NCBI Nucleotide database
JX549064.1	A/equine/Mongolia/56/2011(H3N8))_MP	982	NCBI Nucleotide database
KF806986.1	A/equine/Xuzhou/01/2013_(H3N8))_MP	986	NCBI Nucleotide database
AB598120.1	A/Cambodia/408008/2005(H5N1))_MP	982	NCBI Nucleotide database
JN055398.1	A/chicken/Vietnam/27262/2009(H5N1))_MP	986	NCBI Nucleotide database
JN055396.1	A/chicken/Vietnam/20346/2009(H5N1))_MP	986	NCBI Nucleotide database
AB586790.1	A/quail/Hong_Kong/CSW106/2001(H6N1))_MP	986	NCBI Nucleotide database
AB586806.1	A/chicken/Hong_Kong/SF3/2001(H6N1))_MP	948	NCBI Nucleotide database
FJ912941.1	A/Thailand/CU88/2006(H1N1))_MP	1002	NCBI Nucleotide database
EU930885.1	A/duck/Vietnam/201/2005(H5N1))_MP	986	NCBI Nucleotide database
EU930925.1	A/duck/Vietnam/206/2005(H5N1))_MP	994	NCBI Nucleotide database
EU148413.1	A/chicken/Nigeria/1071-15/2007(H5N1))_MP	986	NCBI Nucleotide database
AB239319.1	A/whooper_swan/Mongolia/4/05(H5N1))_MP	999	NCBI Nucleotide database
AB239305.1	A/bar-headed_goose/Mongolia/1/05(H5N1))_MP	991	NCBI Nucleotide database
EU146787.1	A/Indonesia/560H/2006(H5N1))_MP	986	NCBI Nucleotide database
JN588837.1	A/chicken/Cambodia/TKCMB8F/2010(H5N1))_MP	989	NCBI Nucleotide database
EU930957.1	A/duck/Vietnam/210/2005(H5N1))_MP	986	NCBI Nucleotide database
CY133634.1	A/northern_shoveler/Arkansas/11OS386/2011(H9N2))_MP	986	NCBI Nucleotide database
CY095229.1	A/Muscovy_duck/New_York/97382-2/2005(H1N1))_MP	987	NCBI Nucleotide database
CY172648.1	A/New_York/1064/2007(H1N1))_MP	986	NCBI Nucleotide database
FJ912935.1	A/Thailand/CU68/2006(H1N1))_MP	1001	NCBI Nucleotide database
CY172608.1	A/New_York/1059/2007(H1N1))_MP	986	NCBI Nucleotide database
CY172720.1	A/New_York/1075/2007(H1N1))_MP	987	NCBI Nucleotide database
CY185562.1	A/Mediterranean_gull/Republic_of_Georgia/1/2011(H9N3))_MP	993	NCBI Nucleotide database
CY185578.1	A/mallard/Republic_of_Georgia/13/2011(H6N2))_MP	993	NCBI Nucleotide database
CY186717.1	A/mallard/Illinois/12OS4808/2012(H4N8))_MP	986	NCBI Nucleotide database
CY186601.1	A/redhead/Ohio/13OS0431/2013(H1N2))_MP	986	NCBI Nucleotide database
KC609946.1	A/wild_duck/Korea/MHC39-26/2011(H7N9))_MP	986	NCBI Nucleotide database
JX454738.1	A/wild_duck/Korea/PSC6-1/2009(H4N6))_MP	1006	NCBI Nucleotide database
CY183426.1	A/mallard/Sweden/60041/2007(H8N2))_MP	993	NCBI Nucleotide database
KC609928.1	A/mallard/Korea/GG3/2007(H7N7))_MP	986	NCBI Nucleotide database
CY185341.1	A/tufted_duck/Republic_of_Georgia/1/2012(H2N3))_MP	993	NCBI Nucleotide database
CY185474.1	A/mallard/Republic_of_Georgia/3/2011(H3N8))_MP	993	NCBI Nucleotide database
[truncated: 244,717+ more rows]

## Sheet: Mycoplasma genomes
Mycoplasma Reference Genome Dataset
Accession number	Mycoplasma strain	Genome size (bp)	Data Resouce
FR668087.1	Mycoplasma leachii 99/014/6 complete genome	1017232	NCBI Nucleotide database
FM864216.2	Mycoplasma conjunctivae HRC/581T complete genome	846214	NCBI Nucleotide database
AE015450.2	Mycoplasma gallisepticum str. R(low)	1012800	NCBI Nucleotide database
CP001872.1	Mycoplasma gallisepticum str. R(high)	1012027	NCBI Nucleotide database
CP002108.1	Mycoplasma leachii PG50 clone MU clone A8	1008951	NCBI Nucleotide database
CP000123.1	Mycoplasma capricolum subsp. capricolum ATCC 27343	1010023	NCBI Nucleotide database
AL445566.1	Mycoplasma pulmonis UAB CTIP	963879	NCBI Nucleotide database
NC 004829.2	Mycoplasma gallisepticum str. R(low)	1012800	NCBI Nucleotide database
BX293980.2	Mycoplasma mycoides subsp. mycoides SC str. PG1	1211703	NCBI Nucleotide database
NC 005364.2	Mycoplasma mycoides subsp. mycoides SC str. PG1 chromosome	1211703	NCBI Nucleotide database
NC 017502.1	Mycoplasma gallisepticum str. R(high)	1012027	NCBI Nucleotide database
CP002188.1	Mycoplasma bovis PG45 clone MU clone A2	1003404	NCBI Nucleotide database
CP001873.1	Mycoplasma gallisepticum str. F	977612	NCBI Nucleotide database
CP001621.1	Mycoplasma mycoides subsp. capri str. GM12 transgenic clone tetM-lacZ	1089202	NCBI Nucleotide database
NC 017521.1	Mycoplasma leachii 99/014/6 complete genome	1017232	NCBI Nucleotide database
CP002107.1	Mycoplasma mycoides subsp. mycoides SC str. Gladysdale MU clone SC5	1193808	NCBI Nucleotide database
CP001668.1	Mycoplasma mycoides subsp. capri str. GM12 transgenic clone deltatypeIIIres	1084586	NCBI Nucleotide database
NC 014751.1	Mycoplasma leachii PG50 clone MU clone A8	1008951	NCBI Nucleotide database
NC 007633.1	Mycoplasma capricolum subsp. capricolum ATCC 27343	1010023	NCBI Nucleotide database
CP003512.1	Mycoplasma gallisepticum CA06 2006.052-5-2P	976412	NCBI Nucleotide database
CP003508.1	Mycoplasma gallisepticum NC96 1596-4-2P	986257	NCBI Nucleotide database
NC 018408.1	Mycoplasma gallisepticum NC96 1596-4-2P	986257	NCBI Nucleotide database
CP010267.1	Mycoplasma mycoides subsp.	1192498	NCBI Nucleotide database
NC 021025.1	Mycoplasma mycoides subsp. mycoides SC str. Gladysdale MU clone SC5	1193808	NCBI Nucleotide database
CP006916.2	Mycoplasma gallisepticum S6	985444	NCBI Nucleotide database
NC 018412.1	Mycoplasma gallisepticum CA06 2006.052-5-2P	976412	NCBI Nucleotide database
CP003509.1	Mycoplasma gallisepticum NY01 2001.047-5-1P	965525	NCBI Nucleotide database
CP003511.1	Mycoplasma gallisepticum NC06 2006.080-5-2P	938869	NCBI Nucleotide database
NC 018409.1	Mycoplasma gallisepticum NY01 2001.047-5-1P	965525	NCBI Nucleotide database
CP003506.1	Mycoplasma gallisepticum VA94 7994-1-7P	964110	NCBI Nucleotide database
AP012303.1	Mycoplasma pneumoniae 309 DNA	817176	NCBI Nucleotide database
NZ CP001621.1	Mycoplasma mycoides subsp. capri str. GM12 transgenic clone tetM-lacZ	1089202	NCBI Nucleotide database
CP006959.1	Mycoplasma capricolum subsp. capripneumoniae 87001	1017333	NCBI Nucleotide database
NZ CP012387.1	Mycoplasma mycoides subsp. capri strain GM12	1085764	NCBI Nucleotide database
NZ CP001668.1	Mycoplasma mycoides subsp. capri str. GM12 transgenic clone deltatypeIIIres	1084586	NCBI Nucleotide database
NC 017503.1	Mycoplasma gallisepticum str. F	977612	NCBI Nucleotide database
CP003510.1	Mycoplasma gallisepticum WI01 2001.043-13-2P	939844	NCBI Nucleotide database
CP003507.1	Mycoplasma gallisepticum NC95 13295-2-2P	953989	NCBI Nucleotide database
NC 020076.2	Mycoplasma pneumoniae M129-B7	816451	NCBI Nucleotide database
NZ CP010267.1	Mycoplasma mycoides subsp.	1192498	NCBI Nucleotide database
CP003513.1	Mycoplasma gallisepticum NC08 2008.031-4-3P	926650	NCBI Nucleotide database
U00089.2	Mycoplasma pneumoniae M129	816394	NCBI Nucleotide database
NZ CP010538.1	Mycoplasma pneumoniae PI 1428	816496	NCBI Nucleotide database
CP003913.2	Mycoplasma pneumoniae M129-B7	816451	NCBI Nucleotide database
NC 018407.1	Mycoplasma gallisepticum NC95 13295-2-2P	953989	NCBI Nucleotide database
NC 018406.1	Mycoplasma gallisepticum VA94 7994-1-7P	964110	NCBI Nucleotide database
NC 016807.1	Mycoplasma pneumoniae 309 DNA	817176	NCBI Nucleotide database
NZ CP010551.1	Mycoplasma pneumoniae PO1	817216	NCBI Nucleotide database
NZ CP010544.1	Mycoplasma pneumoniae 85084	816404	NCBI Nucleotide database
NZ CP010545.1	Mycoplasma pneumoniae 85138	816402	NCBI Nucleotide database
NC 018410.1	Mycoplasma gallisepticum WI01 2001.043-13-2P	939844	NCBI Nucleotide database
NC 018411.1	Mycoplasma gallisepticum NC06 2006.080-5-2P	938869	NCBI Nucleotide database
NZ CP010539.1	Mycoplasma pneumoniae 19294	817313	NCBI Nucleotide database
NZ CP010548.1	Mycoplasma pneumoniae strain M2192	817169	NCBI Nucleotide database
NZ CP010546.1	Mycoplasma pneumoniae FH	817207	NCBI Nucleotide database
NZ CP010549.1	Mycoplasma pneumoniae M2592	817198	NCBI Nucleotide database
NZ CP010547.1	Mycoplasma pneumoniae M1139	817045	NCBI Nucleotide database
NC 000912.1	Mycoplasma pneumoniae M129 chromosome	816394	NCBI Nucleotide database
NZ CP010540.1	Mycoplasma pneumoniae 39443	817184	NCBI Nucleotide database
NC 018413.1	Mycoplasma gallisepticum NC08 2008.031-4-3P	926650	NCBI Nucleotide database
CP003021.1	Mycoplasma putrefaciens KS1	832603	NCBI Nucleotide database
NZ CP010550.1	Mycoplasma pneumoniae MAC strain Mac	817156	NCBI Nucleotide database
NZ CP008895.1	Mycoplasma pneumoniae M29	857799	NCBI Nucleotide database
NC 017504.1	Mycoplasma pneumoniae FH	811088	NCBI Nucleotide database
AL445564.1	Mycoplasma pulmonis (strain UAB CTIP) complete genome; segment 2/3	321250	NCBI Nucleotide database
CP002077.1	Mycoplasma pneumoniae FH	811088	NCBI Nucleotide database
CP001047.1	Mycoplasma arthritidis 158L3-1	820453	NCBI Nucleotide database
NZ CP010541.1	Mycoplasma pneumoniae 51494	816404	NCBI Nucleotide database
CP007154.1	Mycoplasma bovoculi M165/69	760240	NCBI Nucleotide database
L43967.2	Mycoplasma genitalium G37	580076	NCBI Nucleotide database
NZ CP010543.1	Mycoplasma pneumoniae 54524	816583	NCBI Nucleotide database
NZ CP010542.1	Mycoplasma pneumoniae 54089	816565	NCBI Nucleotide database
CP004357.1	Mycoplasma putrefaciens Mput9231	859996	NCBI Nucleotide database
NC 021083.1	Mycoplasma putrefaciens Mput9231	859996	NCBI Nucleotide database
AL445563.1	Mycoplasma pulmonis (strain UAB CTIP) complete genome; segment 1/3	327650	NCBI Nucleotide database
NZ CP006959.1	Mycoplasma capricolum subsp. capripneumoniae 87001	1017333	NCBI Nucleotide database
NC 014760.1	Mycoplasma bovis PG45 clone MU clone A2	1003404	NCBI Nucleotide database
NC 011025.1	Mycoplasma arthritidis 158L3-1	820453	NCBI Nucleotide database
NC 015725.1	Mycoplasma bovis Hubei-1	948121	NCBI Nucleotide database
AL445565.1	Mycoplasma pulmonis (strain UAB CTIP) complete genome; segment 3/3	315079	NCBI Nucleotide database
BA000026.2	Mycoplasma penetrans HF-2 DNA	1358633	NCBI Nucleotide database
NC 018077.1	Mycoplasma bovis HB0801	991702	NCBI Nucleotide database
CP007520.1	Mycoplasma yeatsii GM274B	895051	NCBI Nucleotide database
CP002513.1	Mycoplasma bovis Hubei-1	948121	NCBI Nucleotide database
NZ CP005933.1	Mycoplasma bovis CQ-W70	948516	NCBI Nucleotide database
AP013353.1	Mycoplasma californicum HAZ160 1 DNA	799088	NCBI Nucleotide database
AP014631.1	Mycoplasma canadense DNA, strain: HAZ360 1	693241	NCBI Nucleotide database
NZ CP011348.1	Mycoplasma bovis strain NM2012	990348	NCBI Nucleotide database
NC 015946.1	Mycoplasma putrefaciens KS1	832603	NCBI Nucleotide database
AP014657.1	Mycoplasma arginini DNA, strain: HAZ145 1	678592	NCBI Nucleotide database
CP005933.1	Mycoplasma bovis CQ-W70	948516	NCBI Nucleotide database
CP002058.1	Mycoplasma bovis HB0801	991702	NCBI Nucleotide database
NC 012806.1	Mycoplasma conjunctivae HRC/581T complete genome	846214	NCBI Nucleotide database
FP236530.1	Mycoplasma hominis ATCC 23114 chromosome complete genome	665445	NCBI Nucleotide database
CP003770.1	Mycoplasma genitalium M2321	579977	NCBI Nucleotide database
CP003773.1	Mycoplasma genitalium M2288	579558	NCBI Nucleotide database
CP003772.1	Mycoplasma genitalium M6320	579796	NCBI Nucleotide database
CP003771.1	Mycoplasma genitalium M6282	579504	NCBI Nucleotide database
NC 002771.1	Mycoplasma pulmonis UAB CTIP	963879	NCBI Nucleotide database
NC 013511.1	Mycoplasma hominis ATCC 23114 chromosome complete genome	665445	NCBI Nucleotide database
NC 019949.1	Mycoplasma cynos C142 complete genome	998123	NCBI Nucleotide database
HF559394.1	Mycoplasma cynos C142 complete genome	998123	NCBI Nucleotide database
NC 000908.2	Mycoplasma genitalium G37	580076	NCBI Nucleotide database
FQ790233.1	Mycoplasma suis KI3806 complete genome	709270	NCBI Nucleotide database
NZ AP013353.1	Mycoplasma californicum HAZ160 1 DNA	799088	NCBI Nucleotide database
NC 019552.1	Mycoplasma hyorhinis SK76	836897	NCBI Nucleotide database
NC 018498.1	Mycoplasma genitalium M2288	579558	NCBI Nucleotide database
NC 014448.1	Mycoplasma hyorhinis HUB-1	839615	NCBI Nucleotide database
FR773153.2	Mycoplasma haemofelis str. Langford 1 sequence	1147259	NCBI Nucleotide database
NZ CP011096.1	Mycoplasma synoviae ATCC 25204	846495	NCBI Nucleotide database
NC 014970.1	Mycoplasma haemofelis str. Langford 1 sequence	1147259	NCBI Nucleotide database
NC 015153.1	Mycoplasma suis KI3806 complete genome	709270	NCBI Nucleotide database
NC 018495.1	Mycoplasma genitalium M2321	579977	NCBI Nucleotide database
NC 007294.1	Mycoplasma synoviae 53	799476	NCBI Nucleotide database
CP007521.1	Mycoplasma californicum strain ST-6	793841	NCBI Nucleotide database
CP003231.1	Mycoplasma hyorhinis GDL-1	837480	NCBI Nucleotide database
NC 007332.1	Mycoplasma hyopneumoniae 7448	920079	NCBI Nucleotide database
NC 022807.1	Mycoplasma hyorhinis DBS 1050	837447	NCBI Nucleotide database
NC 016829.1	Mycoplasma hyorhinis GDL-1	837480	NCBI Nucleotide database
NC 017519.1	Mycoplasma hyorhinis MCLD	829709	NCBI Nucleotide database
NC 014921.1	Mycoplasma fermentans M64	1118751	NCBI Nucleotide database
CP011096.1	Mycoplasma synoviae ATCC 25204	846495	NCBI Nucleotide database
CP003914.1	Mycoplasma hyorhinis SK76	836897	NCBI Nucleotide database
CP002170.1	Mycoplasma hyorhinis HUB-1	839615	NCBI Nucleotide database
NZ AP014631.1	Mycoplasma canadense DNA, strain: HAZ360 1	693241	NCBI Nucleotide database
NC 017509.1	Mycoplasma hyopneumoniae 168	925576	NCBI Nucleotide database
NC 018496.1	Mycoplasma genitalium M6282	579504	NCBI Nucleotide database
CP002458.1	Mycoplasma fermentans M64	1118751	NCBI Nucleotide database
NZ CP007229.1	Mycoplasma dispar strain ATCC 27140	1084449	NCBI Nucleotide database
NC 021283.1	Mycoplasma hyopneumoniae 168-L	921093	NCBI Nucleotide database
NC 007295.1	Mycoplasma hyopneumoniae J	897405	NCBI Nucleotide database
NZ CP007521.1	Mycoplasma californicum strain ST-6	793841	NCBI Nucleotide database
NZ CP007154.1	Mycoplasma bovoculi M165/69	760240	NCBI Nucleotide database
CP011021.1	Mycoplasma gallinaceum strain B2096 8B	845307	NCBI Nucleotide database
CP007585.1	Mycoplasma flocculare ATCC 27399	778866	NCBI Nucleotide database
CP009652.1	Mycoplasma hominis ATCC 27545	715165	NCBI Nucleotide database
CP006849.1	Mycoplasma hyorhinis DBS 1050	837447	NCBI Nucleotide database
CP002669.1	Mycoplasma hyorhinis MCLD	829709	NCBI Nucleotide database
AE017244.1	Mycoplasma hyopneumoniae 7448	920079	NCBI Nucleotide database
AE017245.1	Mycoplasma synoviae 53	799476	NCBI Nucleotide database
NC 006360.1	Mycoplasma hyopneumoniae 232	892758	NCBI Nucleotide database
NC 018497.1	Mycoplasma genitalium M6320	579796	NCBI Nucleotide database
NC 014014.1	Mycoplasma crocodyli MP145	934379	NCBI Nucleotide database
CP007229.1	Mycoplasma dispar strain ATCC 27140	1084449	NCBI Nucleotide database
CP002274.1	Mycoplasma hyopneumoniae 168	925576	NCBI Nucleotide database
NZ CP011538.1	Mycoplasma hominis strain Sprott	695214	NCBI Nucleotide database
NZ CP009677.1	Mycoplasma hominis strain AF1	700851	NCBI Nucleotide database
NC 021002.1	Mycoplasma fermentans PG18 DNA, nearly complete genome	1004014	NCBI Nucleotide database
NZ CP009652.1	Mycoplasma hominis ATCC 27545	715165	NCBI Nucleotide database
NC 021831.1	Mycoplasma hyopneumoniae 7422	898495	NCBI Nucleotide database
CP011348.1	Mycoplasma bovis strain NM2012	990348	NCBI Nucleotide database
CP003131.1	Mycoplasma hyopneumoniae 168-L	921093	NCBI Nucleotide database
CP003703.1	Mycoplasma wenyonii str. Massachusetts	650228	NCBI Nucleotide database
CP002525.1	Mycoplasma suis str. Illinois	742431	NCBI Nucleotide database
CP001991.1	Mycoplasma crocodyli MP145	934379	NCBI Nucleotide database
AE017243.1	Mycoplasma hyopneumoniae J	897405	NCBI Nucleotide database
NC 006908.1	Mycoplasma mobile 163K complete genome	777079	NCBI Nucleotide database
NC 014552.1	Mycoplasma fermentans JER	977524	NCBI Nucleotide database
CP011538.1	Mycoplasma hominis strain Sprott	695214	NCBI Nucleotide database
AE017332.1	Mycoplasma hyopneumoniae 232	892758	NCBI Nucleotide database
NZ CP007585.1	Mycoplasma flocculare ATCC 27399	778866	NCBI Nucleotide database
NC 015155.1	Mycoplasma suis str. Illinois	742431	NCBI Nucleotide database
CP003802.1	Mycoplasma hyopneumoniae 7422	898495	NCBI Nucleotide database
NC 017520.1	Mycoplasma haemofelis Ohio2	1155937	NCBI Nucleotide database
NC 004432.1	Mycoplasma penetrans HF-2 DNA	1358633	NCBI Nucleotide database
AE017308.1	Mycoplasma mobile 163K complete genome	777079	NCBI Nucleotide database
CP003731.1	Candidatus Mycoplasma haemolamae str. Purdue	756845	NCBI Nucleotide database
CP002808.1	Mycoplasma haemofelis Ohio2	1155937	NCBI Nucleotide database
AP009608.1	Mycoplasma fermentans PG18 DNA, nearly complete genome	1004014	NCBI Nucleotide database
NC 016638.1	Mycoplasma haemocanis str. Illinois	919992	NCBI Nucleotide database
NZ CP011368.1	Mycoplasma canis strain LV	968791	NCBI Nucleotide database
NC 018149.1	Mycoplasma wenyonii str. Massachusetts	650228	NCBI Nucleotide database
NC 023062.1	Mycoplasma ovis str. Michigan	702511	NCBI Nucleotide database
CP006935.1	Mycoplasma ovis str. Michigan	702511	NCBI Nucleotide database
CP001995.1	Mycoplasma fermentans JER	977524	NCBI Nucleotide database
NC 001382.1	Plasmid pADB201 (from Mycoplasma mycoides)	1717	NCBI Nucleotide database
NC 022575.1	Mycoplasma parvum str. Indiana	564395	NCBI Nucleotide database
CP011368.1	Mycoplasma canis strain LV	968791	NCBI Nucleotide database
CP003199.1	Mycoplasma haemocanis str. Illinois	919992	NCBI Nucleotide database
CP006771.1	Mycoplasma parvum str. Indiana	564395	NCBI Nucleotide database
CP010551.1	Mycoplasma pneumoniae PO1	817216	NCBI Nucleotide database
CP010538.1	Mycoplasma pneumoniae PI 1428	816496	NCBI Nucleotide database
CP012387.1	Mycoplasma mycoides subsp. capri strain GM12 clone YCpMmyc1.1-deltaglf	1085764	NCBI Nucleotide database
CP010550.1	Mycoplasma pneumoniae MAC strain Mac	817156	NCBI Nucleotide database
CP010549.1	Mycoplasma pneumoniae M2592	817198	NCBI Nucleotide database
CP010548.1	Mycoplasma pneumoniae strain M2192	817169	NCBI Nucleotide database
CP010547.1	Mycoplasma pneumoniae M1139	817045	NCBI Nucleotide database
CP010546.1	Mycoplasma pneumoniae FH	817207	NCBI Nucleotide database
CP010545.1	Mycoplasma pneumoniae 85138	816402	NCBI Nucleotide database
CP010544.1	Mycoplasma pneumoniae 85084	816404	NCBI Nucleotide database
CP010543.1	Mycoplasma pneumoniae 54524	816583	NCBI Nucleotide database
CP010542.1	Mycoplasma pneumoniae 54089	816565	NCBI Nucleotide database
CP010541.1	Mycoplasma pneumoniae 51494	816404	NCBI Nucleotide database
CP010540.1	Mycoplasma pneumoniae 39443	817184	NCBI Nucleotide database
CP010539.1	Mycoplasma pneumoniae 19294	817313	NCBI Nucleotide database
NC 015407.1	Mycoplasma mycoides subsp. capri LC str. 95010 plasmid	1840	NCBI Nucleotide database
CP009677.1	Mycoplasma hominis strain AF1	700851	NCBI Nucleotide database
FQ790215.1	Mycoplasma mycoides subsp. capri LC str. 95010 plasmid	1840	NCBI Nucleotide database
CP007711.1	Candidatus Mycoplasma girerdii strain VCU M1	618983	NCBI Nucleotide database
CP008895.1	Mycoplasma pneumoniae M29	857799	NCBI Nucleotide database
NZ KB446531.1	Mycoplasma mycoides subsp. capri PG3 genomic scaffold Scaffold1, whole genome shotgun sequence	644622	NCBI Nucleotide database
NZ CP007520.1	Mycoplasma yeatsii GM274B	895051	NCBI Nucleotide database
AY583235.1	Mycoplasma phage phiMFV1	23300	NCBI Nucleotide database
NZ JAKV01000001.1	Mycoplasma ovipneumoniae NM2010 Scaffold1, whole genome shotgun sequence	875914	NCBI Nucleotide database
NC 005964.2	Mycoplasma phage phiMFV1	18855	NCBI Nucleotide database
M25059.1	MYCADBCG Mycoplasma mycoides plasmid pADB201, complete sequence	1717	NCBI Nucleotide database
AY583236.1	Mycoplasma phage phiMFV1	18855	NCBI Nucleotide database
AY583234.1	Mycoplasma phage phiMFV1	15757	NCBI Nucleotide database
NZ KB446532.1	Mycoplasma mycoides subsp. capri PG3 genomic scaffold Scaffold2, whole genome shotgun sequence	244622	NCBI Nucleotide database
NR 121804.1	Mycoplasma hyopneumoniae J 5S ribosomal RNA, complete sequence	108	NCBI Nucleotide database
NZ KB446533.1	Mycoplasma mycoides subsp. capri PG3 genomic scaffold Scaffold3, whole genome shotgun sequence	76942	NCBI Nucleotide database
NR 121893.1	Mycoplasma bovoculi M165/69 5S ribosomal RNA, complete sequence	106	NCBI Nucleotide database
NR 075174.1	Mycoplasma mobile 163K strain 163K 5S ribosomal RNA, complete sequence	107	NCBI Nucleotide database
NR 121919.1	Mycoplasma hyopneumoniae strain J 23S ribosomal RNA gene, complete sequence	2902	NCBI Nucleotide database
NR 121689.1	Mycoplasma hyopneumoniae strain J 16S ribosomal RNA gene, complete sequence	1537	NCBI Nucleotide database
NR 103993.1	Mycoplasma haemofelis strain Langford 1 23S ribosomal RNA gene, complete sequence	2886	NCBI Nucleotide database
NR 103970.1	Mycoplasma suis strain Illinois 23S ribosomal RNA gene, complete sequence	2940	NCBI Nucleotide database
NR 103968.1	Mycoplasma leachii strain PG50 23S ribosomal RNA gene, complete sequence	2894	NCBI Nucleotide database
NR 103928.1	Mycoplasma leachii strain PG50 16S ribosomal RNA gene, complete sequence	1524	NCBI Nucleotide database
NR 103930.1	Mycoplasma suis str. Illinois strain Illinois 16S ribosomal RNA, complete sequence	1499	NCBI Nucleotide database
NR 103890.1	Mycoplasma suis str. Illinois strain Illinois 5S ribosomal RNA, complete sequence	110	NCBI Nucleotide database
NR 103888.1	Mycoplasma leachii PG50 strain PG50 5S ribosomal RNA, complete sequence	109	NCBI Nucleotide database
NC 021007.1	Candidatus Mycoplasma haemominutum 'Birmingham 1' noncontiguous finished genome	513880	NCBI Nucleotide database
NZ ANIV01000017.1	Mycoplasma mycoides subsp. capri PG3 Scaffold5 1, whole genome shotgun sequence	11990	NCBI Nucleotide database
KB446531.1	Mycoplasma mycoides subsp. capri PG3 genomic scaffold Scaffold1, whole genome shotgun sequence	644622	NCBI Nucleotide database
KB446532.1	Mycoplasma mycoides subsp. capri PG3 genomic scaffold Scaffold2, whole genome shotgun sequence	244622	NCBI Nucleotide database
KB446533.1	Mycoplasma mycoides subsp. capri PG3 genomic scaffold Scaffold3, whole genome shotgun sequence	76942	NCBI Nucleotide database
KB446534.1	Mycoplasma mycoides subsp. capri PG3 genomic scaffold Scaffold6, whole genome shotgun sequence	5053	NCBI Nucleotide database
NR 122008.1	Mycoplasma bovoculi strain M165/69 23S ribosomal RNA gene, complete sequence	2892	NCBI Nucleotide database
NR 121731.1	Mycoplasma bovoculi strain M165/69 16S ribosomal RNA gene, complete sequence	1531	NCBI Nucleotide database
NR 103095.1	Mycoplasma hyorhinis strain HUB-1 23S ribosomal RNA gene, complete sequence	2890	NCBI Nucleotide database
NR 076982.1	Mycoplasma wenyonii strain Massachusetts 23S ribosomal RNA gene, complete sequence	2941	NCBI Nucleotide database
NR 103366.1	Mycoplasma bovis PG45 strain PG45 5S ribosomal RNA, complete sequence	106	NCBI Nucleotide database
NR 076002.1	Mycoplasma wenyonii str. Massachusetts strain Massachusetts 5S ribosomal RNA, complete sequence	110	NCBI Nucleotide database
NR 074477.1	Mycoplasma wenyonii str. Massachusetts strain Massachusetts 16S ribosomal RNA, complete sequence	1508	NCBI Nucleotide database
HE613254.1	Candidatus Mycoplasma haemominutum 'Birmingham 1' noncontiguous finished genome	513880	NCBI Nucleotide database
NZ JAKV01000007.1	Mycoplasma ovipneumoniae NM2010 Scaffold7, whole genome shotgun sequence	907	NCBI Nucleotide database
NZ JAKV01000006.1	Mycoplasma ovipneumoniae NM2010 Scaffold6, whole genome shotgun sequence	2812	NCBI Nucleotide database
NZ JAKV01000004.1	Mycoplasma ovipneumoniae NM2010 Scaffold4, whole genome shotgun sequence	10755	NCBI Nucleotide database
NZ JAKV01000003.1	Mycoplasma ovipneumoniae NM2010 Scaffold3, whole genome shotgun sequence	17533	NCBI Nucleotide database
NZ JAKV01000002.1	Mycoplasma ovipneumoniae NM2010 Scaffold2, whole genome shotgun sequence	172666	NCBI Nucleotide database
NZ ANIV01000020.1	Mycoplasma mycoides subsp. capri PG3 Scaffold7 1, whole genome shotgun sequence	1360	NCBI Nucleotide database
NR 076944.1	Mycoplasma haemocanis strain Illinois 23S ribosomal RNA gene, complete sequence	2898	NCBI Nucleotide database
NR 076213.1	Mycoplasma synoviae strain 53 23S ribosomal RNA gene, complete sequence	2866	NCBI Nucleotide database
NR 103953.1	Mycoplasma haemofelis str. Langford 1 strain Langford 1 16S ribosomal RNA, complete sequence	1463	NCBI Nucleotide database
NR 103913.1	Mycoplasma haemofelis str. Langford 1 strain Langford 1 5S ribosomal RNA, complete sequence	114	NCBI Nucleotide database
NR 075963.1	Mycoplasma haemocanis str. Illinois strain Illinois 5S ribosomal RNA, complete sequence	114	NCBI Nucleotide database
NR 075169.1	Mycoplasma synoviae 53 strain 53 5S ribosomal RNA, complete sequence	94	NCBI Nucleotide database
NR 074745.1	Mycoplasma synoviae 53 strain 53 16S ribosomal RNA, complete sequence	1530	NCBI Nucleotide database
NR 074289.1	Mycoplasma haemocanis str. Illinois strain Illinois 16S ribosomal RNA, complete sequence	1486	NCBI Nucleotide database
AB916341.1	Mycoplasma californicum DNA, VNTR marker: MCTR701, strain 160 1	1265	NCBI Nucleotide database
AB916340.1	Mycoplasma californicum DNA, VNTR marker: MCTR698, strain 160 1	766	NCBI Nucleotide database
AB916339.1	Mycoplasma californicum DNA, VNTR marker: MCTR695, strain 160 1	1264	NCBI Nucleotide database
AB916338.1	Mycoplasma californicum DNA, VNTR marker: MCTR569, strain 160 1	1469	NCBI Nucleotide database
NZ JAKV00000000.1	NZ JAKV01000000 Mycoplasma ovipneumoniae NM2010, whole genome shotgun sequencing project	0	NCBI Nucleotide database
NZ JAKV01000008.1	Mycoplasma ovipneumoniae NM2010 Scaffold8, whole genome shotgun sequence	567	NCBI Nucleotide database
NZ JAKV01000005.1	Mycoplasma ovipneumoniae NM2010 Scaffold5, whole genome shotgun sequence	3004	NCBI Nucleotide database
NZ KB446534.1	Mycoplasma mycoides subsp. capri PG3 genomic scaffold Scaffold6, whole genome shotgun sequence	5053	NCBI Nucleotide database
NZ ANIV00000000.1	NZ ANIV01000000 Mycoplasma mycoides subsp. capri PG3, whole genome shotgun sequencing project	0	NCBI Nucleotide database
NZ ANIV01000022.1	Mycoplasma mycoides subsp. capri PG3 Scaffold9 1, whole genome shotgun sequence	504	NCBI Nucleotide database
NZ ANIV01000021.1	Mycoplasma mycoides subsp. capri PG3 Scaffold8 1, whole genome shotgun sequence	546	NCBI Nucleotide database
NZ ANIV01000016.1	Mycoplasma mycoides subsp. capri PG3 Scaffold4 1, whole genome shotgun sequence	39459	NCBI Nucleotide database
NR 121969.1	Mycoplasma ovis strain Michigan 23S ribosomal RNA gene, complete sequence	2937	NCBI Nucleotide database
NR 103100.1	Mycoplasma bovis strain PG45 23S ribosomal RNA gene, complete sequence	2885	NCBI Nucleotide database
NR 102850.1	Mycoplasma bovis strain PG45 16S ribosomal RNA gene, complete sequence	1520	NCBI Nucleotide database
NR 102548.1	Mycoplasma cynos strain C142 23S ribosomal RNA gene, complete sequence	2894	NCBI Nucleotide database
NR 076218.1	Mycoplasma mobile strain 163K 23S ribosomal RNA gene, complete sequence	2919	NCBI Nucleotide database
NR 076192.1	Mycoplasma gallisepticum strain R(low) 23S ribosomal RNA gene, complete sequence	2909	NCBI Nucleotide database
NR 074620.1	Mycoplasma mobile strain 163K 16S ribosomal RNA gene, complete sequence	1520	NCBI Nucleotide database
NR 121854.1	Mycoplasma ovis 5S ribosomal RNA, complete sequence	110	NCBI Nucleotide database
NR 121766.1	Mycoplasma ovis 16S ribosomal RNA, complete sequence	1479	NCBI Nucleotide database
NR 103363.1	Mycoplasma hyorhinis HUB-1 strain HUB-1 5S ribosomal RNA, complete sequence	104	NCBI Nucleotide database
NR 102859.1	Mycoplasma hyorhinis HUB-1 strain HUB-1 16S ribosomal RNA, complete sequence	1513	NCBI Nucleotide database
NR 102602.1	Mycoplasma cynos C142 strain C142 5S ribosomal RNA, complete sequence	98	NCBI Nucleotide database
NR 102477.1	Mycoplasma cynos C142 strain C142 16S ribosomal RNA, complete sequence	1521	NCBI Nucleotide database
NR 075144.1	Mycoplasma gallisepticum str. R(low) strain R 5S ribosomal RNA, complete sequence	104	NCBI Nucleotide database
NR 074433.1	Mycoplasma gallisepticum str. R(low) strain R 16S ribosomal RNA, complete sequence	1505	NCBI Nucleotide database
JAKV00000000.1	JAKV01000000 Mycoplasma ovipneumoniae NM2010, whole genome shotgun sequencing project	0	NCBI Nucleotide database
JAKV01000001.1	Mycoplasma ovipneumoniae NM2010 Scaffold1, whole genome shotgun sequence	875914	NCBI Nucleotide database
JAKV01000002.1	Mycoplasma ovipneumoniae NM2010 Scaffold2, whole genome shotgun sequence	172666	NCBI Nucleotide database
JAKV01000003.1	Mycoplasma ovipneumoniae NM2010 Scaffold3, whole genome shotgun sequence	17533	NCBI Nucleotide database
JAKV01000004.1	Mycoplasma ovipneumoniae NM2010 Scaffold4, whole genome shotgun sequence	10755	NCBI Nucleotide database
JAKV01000005.1	Mycoplasma ovipneumoniae NM2010 Scaffold5, whole genome shotgun sequence	3004	NCBI Nucleotide database
JAKV01000006.1	Mycoplasma ovipneumoniae NM2010 Scaffold6, whole genome shotgun sequence	2812	NCBI Nucleotide database
JAKV01000007.1	Mycoplasma ovipneumoniae NM2010 Scaffold7, whole genome shotgun sequence	907	NCBI Nucleotide database
JAKV01000008.1	Mycoplasma ovipneumoniae NM2010 Scaffold8, whole genome shotgun sequence	567	NCBI Nucleotide database
ANIV00000000.1	ANIV01000000 Mycoplasma mycoides subsp. capri PG3, whole genome shotgun sequencing project	0	NCBI Nucleotide database
ANIV01000001.1	Mycoplasma mycoides subsp. capri PG3 Scaffold1 1, whole genome shotgun sequence	396052	NCBI Nucleotide database
ANIV01000002.1	Mycoplasma mycoides subsp. capri PG3 Scaffold1 3, whole genome shotgun sequence	159998	NCBI Nucleotide database
ANIV01000003.1	Mycoplasma mycoides subsp. capri PG3 Scaffold1 5, whole genome shotgun sequence	910	NCBI Nucleotide database
ANIV01000004.1	Mycoplasma mycoides subsp. capri PG3 Scaffold1 7, whole genome shotgun sequence	87480	NCBI Nucleotide database
ANIV01000005.1	Mycoplasma mycoides subsp. capri PG3 Scaffold2 1, whole genome shotgun sequence	18076	NCBI Nucleotide database
ANIV01000006.1	Mycoplasma mycoides subsp. capri PG3 Scaffold2 3, whole genome shotgun sequence	3523	NCBI Nucleotide database
ANIV01000007.1	Mycoplasma mycoides subsp. capri PG3 Scaffold2 5, whole genome shotgun sequence	3373	NCBI Nucleotide database
ANIV01000008.1	Mycoplasma mycoides subsp. capri PG3 Scaffold2 7, whole genome shotgun sequence	12196	NCBI Nucleotide database
ANIV01000009.1	Mycoplasma mycoides subsp. capri PG3 Scaffold2 9, whole genome shotgun sequence	4253	NCBI Nucleotide database
ANIV01000010.1	Mycoplasma mycoides subsp. capri PG3 Scaffold2 11, whole genome shotgun sequence	53452	NCBI Nucleotide database
ANIV01000011.1	Mycoplasma mycoides subsp. capri PG3 Scaffold2 13, whole genome shotgun sequence	118808	NCBI Nucleotide database
ANIV01000012.1	Mycoplasma mycoides subsp. capri PG3 Scaffold2 15, whole genome shotgun sequence	29939	NCBI Nucleotide database
ANIV01000013.1	Mycoplasma mycoides subsp. capri PG3 Scaffold3 1, whole genome shotgun sequence	63430	NCBI Nucleotide database
ANIV01000014.1	Mycoplasma mycoides subsp. capri PG3 Scaffold3 3, whole genome shotgun sequence	1948	NCBI Nucleotide database
ANIV01000015.1	Mycoplasma mycoides subsp. capri PG3 Scaffold3 5, whole genome shotgun sequence	11544	NCBI Nucleotide database
ANIV01000016.1	Mycoplasma mycoides subsp. capri PG3 Scaffold4 1, whole genome shotgun sequence	39459	NCBI Nucleotide database
ANIV01000017.1	Mycoplasma mycoides subsp. capri PG3 Scaffold5 1, whole genome shotgun sequence	11990	NCBI Nucleotide database
ANIV01000018.1	Mycoplasma mycoides subsp. capri PG3 Scaffold6 1, whole genome shotgun sequence	1773	NCBI Nucleotide database
ANIV01000019.1	Mycoplasma mycoides subsp. capri PG3 Scaffold6 3, whole genome shotgun sequence	3270	NCBI Nucleotide database
ANIV01000020.1	Mycoplasma mycoides subsp. capri PG3 Scaffold7 1, whole genome shotgun sequence	1360	NCBI Nucleotide database
ANIV01000021.1	Mycoplasma mycoides subsp. capri PG3 Scaffold8 1, whole genome shotgun sequence	546	NCBI Nucleotide database
ANIV01000022.1	Mycoplasma mycoides subsp. capri PG3 Scaffold9 1, whole genome shotgun sequence	504	NCBI Nucleotide database
NC 001942.1	Mycoplasma phage MAV1	15644	NCBI Nucleotide database
NC 002515.1	Mycoplasma phage P1	11660	NCBI Nucleotide database
AF246223.1	Mycoplasma virus P1	11660	NCBI Nucleotide database
AF074945.1	Mycoplasma arthritidis bacteriophage MAV1	15644	NCBI Nucleotide database
